# Supplementary material for: Structural insights into an atypical secretory pathway kinase crucial for Toxoplasma gondii invasion
Source: Nat Commun. 2021 Jun 18;12:3788. doi: 10.1038/s41467-021-24083-y (PMC8213820; doi:10.1038/s41467-021-24083-y)
Supplement: Supplementary file 5 — Supplementary Data 3 [file 41467_2021_24083_MOESM5_ESM.xlsx]

## Sheet: Phosphosites
Treeck et al. 2012 (unique)	This study (unique)	Intersected (both studies)
TGGT1_200280-S-148	TGGT1_200280-S-18	TGGT1_200280-T-881
TGGT1_200280-S-680	TGGT1_200280-S-427	TGGT1_200290-T-6
TGGT1_200290-S-29	TGGT1_200280-S-44	TGGT1_200360-S-152
TGGT1_200290-T-12	TGGT1_200360-S-53	TGGT1_200360-S-72
TGGT1_200320-S-148	TGGT1_200360-S-52	TGGT1_200360-T-88
TGGT1_200320-S-152	TGGT1_200385-S-186	TGGT1_200400-S-187
TGGT1_200320-S-153	TGGT1_200400-S-152	TGGT1_200400-S-191
TGGT1_200320-S-166	TGGT1_200440-S-722	TGGT1_200400-S-469
TGGT1_200320-S-172	TGGT1_200460-S-66	TGGT1_200430-S-309
TGGT1_200320-T-173	TGGT1_201140-S-239	TGGT1_200430-S-67
TGGT1_200320-Y-167	TGGT1_201140-T-229	TGGT1_200460-S-427
TGGT1_200360-S-90	TGGT1_201140-S-992	TGGT1_200460-S-430
TGGT1_200360-S-91	TGGT1_201140-S-169	TGGT1_200470-S-218
TGGT1_200370-S-129	TGGT1_201140-S-1040	TGGT1_201140-S-171
TGGT1_200370-S-132	TGGT1_201140-S-988	TGGT1_201140-S-265
TGGT1_200370-S-133	TGGT1_201140-S-236	TGGT1_201140-S-314
TGGT1_200370-S-150	TGGT1_201150-S-1878	TGGT1_201140-S-97
TGGT1_200370-T-138	TGGT1_201150-S-1095	TGGT1_201140-S-979
TGGT1_200400-S-407	TGGT1_201150-S-1407	TGGT1_201150-S-1386
TGGT1_200400-S-408	TGGT1_201150-T-1564	TGGT1_201150-S-284
TGGT1_200400-T-239	TGGT1_201150-S-1353	TGGT1_201150-S-326
TGGT1_200430-S-136	TGGT1_201150-S-348	TGGT1_201150-S-350
TGGT1_200430-S-305	TGGT1_201250-Y-250	TGGT1_201230-S-300
TGGT1_200430-S-48	TGGT1_201250-S-794	TGGT1_201250-S-1132
TGGT1_200430-S-63	TGGT1_201250-S-862	TGGT1_201250-S-37
TGGT1_200430-S-96	TGGT1_201260-S-67	TGGT1_201250-S-45
TGGT1_200430-S-97	TGGT1_201270-S-772	TGGT1_201250-S-781
TGGT1_200430-T-103	TGGT1_201270-S-601	TGGT1_201250-S-896
TGGT1_200440-T-739	TGGT1_201380-S-354	TGGT1_201250-T-581
TGGT1_200450-S-1119	TGGT1_201380-S-332	TGGT1_201380-S-408
TGGT1_200450-T-1120	TGGT1_201380-S-365	TGGT1_201380-S-438
TGGT1_200460-S-143	TGGT1_201400-S-32	TGGT1_201380-S-531
TGGT1_200470-S-486	TGGT1_201400-S-34	TGGT1_201390-S-51
TGGT1_201120-S-527	TGGT1_201400-S-6	TGGT1_201400-S-164
TGGT1_201120-S-532	TGGT1_201400-S-8	TGGT1_201400-S-260
TGGT1_201120-S-582	TGGT1_201400-S-829	TGGT1_201400-S-262
TGGT1_201140-S-261	TGGT1_201400-S-225	TGGT1_201400-S-298
TGGT1_201140-S-263	TGGT1_201400-S-123	TGGT1_201400-S-316
TGGT1_201140-S-309	TGGT1_201400-S-125	TGGT1_201400-S-330
TGGT1_201140-S-317	TGGT1_201400-S-181	TGGT1_201400-S-389
TGGT1_201140-S-962	TGGT1_201400-S-170	TGGT1_201400-S-445
TGGT1_201140-S-963	TGGT1_201400-S-174	TGGT1_201400-S-661
TGGT1_201140-S-970	TGGT1_201400-S-172	TGGT1_201400-S-663
TGGT1_201140-S-980	TGGT1_201400-S-735	TGGT1_201400-S-79
TGGT1_201140-T-223	TGGT1_201400-S-793	TGGT1_201400-S-81
TGGT1_201140-T-262	TGGT1_201400-S-802	TGGT1_201400-S-86
TGGT1_201140-Y-968	TGGT1_201400-S-799	TGGT1_201400-T-160
TGGT1_201150-S-1374	TGGT1_201400-S-804	TGGT1_201400-T-355
TGGT1_201150-S-1380	TGGT1_201400-S-821	TGGT1_201400-T-356
TGGT1_201150-S-1383	TGGT1_201680-S-3	TGGT1_201400-T-671
TGGT1_201150-S-1391	TGGT1_201680-S-134	TGGT1_201400-T-719
TGGT1_201150-S-1521	TGGT1_201760-S-291	TGGT1_201670-S-188
TGGT1_201150-S-1879	TGGT1_201790-S-337	TGGT1_201680-S-115
TGGT1_201150-S-1880	TGGT1_201900-S-375	TGGT1_201680-S-41
TGGT1_201150-S-1912	TGGT1_202010-S-725	TGGT1_201680-S-681
TGGT1_201150-S-1921	TGGT1_202070-S-1638	TGGT1_201680-S-918
TGGT1_201150-S-1959	TGGT1_202070-S-6613	TGGT1_201680-S-925
TGGT1_201150-S-286	TGGT1_202070-S-5640	TGGT1_201680-S-927
TGGT1_201150-S-372	TGGT1_202070-S-7181	TGGT1_201680-S-931
TGGT1_201150-S-968	TGGT1_202070-T-6089	TGGT1_201680-S-957
TGGT1_201150-S-988	TGGT1_202120-S-56	TGGT1_201680-S-998
TGGT1_201150-T-1387	TGGT1_202170-S-649	TGGT1_201720-S-135
TGGT1_201150-T-1950	TGGT1_202170-S-526	TGGT1_201760-S-213
TGGT1_201150-T-290	TGGT1_202180-S-1094	TGGT1_201760-S-228
TGGT1_201150-T-353	TGGT1_202200-S-309	TGGT1_201760-S-244
TGGT1_201150-T-374	TGGT1_202200-S-318	TGGT1_201760-S-304
TGGT1_201150-T-990	TGGT1_202220-S-379	TGGT1_201760-S-322
TGGT1_201230-T-1246	TGGT1_202390-T-3	TGGT1_201760-T-177
TGGT1_201250-S-1095	TGGT1_202390-S-10	TGGT1_201780-S-764
TGGT1_201250-S-1129	TGGT1_202460-S-12	TGGT1_201790-S-130
TGGT1_201250-S-1130	TGGT1_202460-S-122	TGGT1_201790-S-258
TGGT1_201250-S-1322	TGGT1_202460-T-584	TGGT1_201790-S-83
TGGT1_201250-S-1622	TGGT1_202470-S-494	TGGT1_202070-S-1537
TGGT1_201250-S-294	TGGT1_202480-S-28	TGGT1_202070-S-1563
TGGT1_201250-S-533	TGGT1_202490-S-1262	TGGT1_202070-S-1792
TGGT1_201250-T-1097	TGGT1_202500-T-4	TGGT1_202070-S-211
TGGT1_201250-T-1125	TGGT1_202510-T-4	TGGT1_202070-S-4298
TGGT1_201250-T-1126	TGGT1_202530-S-243	TGGT1_202070-S-4814
TGGT1_201250-T-1211	TGGT1_202540-T-1142	TGGT1_202070-S-5200
TGGT1_201250-T-33	TGGT1_202540-S-607	TGGT1_202070-S-5880
TGGT1_201250-T-634	TGGT1_202540-S-602	TGGT1_202120-S-13
TGGT1_201250-T-638	TGGT1_202540-S-1070	TGGT1_202120-S-130
TGGT1_201250-T-762	TGGT1_202540-T-1187	TGGT1_202120-S-144
TGGT1_201250-T-846	TGGT1_202540-S-1017	TGGT1_202120-S-145
TGGT1_201250-T-851	TGGT1_202550-S-2001	TGGT1_202120-S-148
TGGT1_201260-S-343	TGGT1_202550-S-1584	TGGT1_202120-S-17
TGGT1_201270-T-936	TGGT1_202550-S-924	TGGT1_202120-S-246
TGGT1_201380-S-403	TGGT1_202550-S-386	TGGT1_202120-S-249
TGGT1_201380-S-405	TGGT1_202550-T-1090	TGGT1_202120-S-270
TGGT1_201380-S-418	TGGT1_202568-S-135	TGGT1_202120-T-216
TGGT1_201380-S-535	TGGT1_202590-S-253	TGGT1_202190-S-294
TGGT1_201380-T-230	TGGT1_202610-S-94	TGGT1_202190-S-456
TGGT1_201380-T-444	TGGT1_202620-S-219	TGGT1_202190-S-477
TGGT1_201400-S-146	TGGT1_202630-S-356	TGGT1_202190-S-776
TGGT1_201400-S-325	TGGT1_202630-S-1131	TGGT1_202190-T-143
TGGT1_201400-S-354	TGGT1_202650-S-663	TGGT1_202190-T-233
TGGT1_201400-S-363	TGGT1_202680-S-114	TGGT1_202200-S-314
TGGT1_201400-S-437	TGGT1_202740-S-564	TGGT1_202220-S-856
TGGT1_201400-S-438	TGGT1_202760-T-94	TGGT1_202230-S-1368
TGGT1_201400-S-649	TGGT1_202770-S-416	TGGT1_202360-S-271
TGGT1_201400-T-365	TGGT1_202780-S-145	TGGT1_202390-S-189
TGGT1_201670-S-20	TGGT1_202840-S-688	TGGT1_202390-S-535
TGGT1_201670-T-17	TGGT1_202850-S-615	TGGT1_202390-S-54
TGGT1_201670-T-27	TGGT1_202870-S-362	TGGT1_202410-S-1401
TGGT1_201680-S-392	TGGT1_202870-S-321	TGGT1_202410-S-1584
TGGT1_201680-S-46	TGGT1_202890-S-194	TGGT1_202460-S-134
TGGT1_201680-S-930	TGGT1_202900-S-33	TGGT1_202460-S-137
TGGT1_201680-S-977	TGGT1_202900-T-1102	TGGT1_202460-S-145
TGGT1_201680-T-677	TGGT1_202900-S-29	TGGT1_202460-S-158
TGGT1_201760-S-208	TGGT1_202900-S-31	TGGT1_202460-S-161
TGGT1_201760-S-230	TGGT1_202900-S-442	TGGT1_202460-T-136
TGGT1_201760-S-231	TGGT1_202900-S-1282	TGGT1_202470-S-454
TGGT1_201760-S-232	TGGT1_202900-S-896	TGGT1_202470-S-530
TGGT1_201760-S-248	TGGT1_202900-S-865	TGGT1_202470-S-551
TGGT1_201760-T-327	TGGT1_202900-S-232	TGGT1_202470-S-552
TGGT1_201790-S-126	TGGT1_202900-S-914	TGGT1_202470-T-255
TGGT1_201790-S-127	TGGT1_202980-T-1885	TGGT1_202470-T-599
TGGT1_201870-S-237	TGGT1_202980-S-1670	TGGT1_202480-S-246
TGGT1_202070-S-1617	TGGT1_203030-S-117	TGGT1_202490-S-1424
TGGT1_202070-S-1619	TGGT1_203030-S-114	TGGT1_202490-S-2379
TGGT1_202070-S-1688	TGGT1_203050-S-2221	TGGT1_202490-S-345
TGGT1_202070-S-194	TGGT1_203080-S-283	TGGT1_202490-S-358
TGGT1_202070-S-3330	TGGT1_203150-S-692	TGGT1_202490-S-422
TGGT1_202070-S-3344	TGGT1_203150-S-311	TGGT1_202500-S-302
TGGT1_202070-S-3348	TGGT1_203180-S-1752	TGGT1_202500-S-305
TGGT1_202070-S-3500	TGGT1_203180-S-2565	TGGT1_202540-S-1152
TGGT1_202070-S-5387	TGGT1_203180-S-2221	TGGT1_202540-S-532
TGGT1_202070-S-7514	TGGT1_203180-S-3909	TGGT1_202540-S-535
TGGT1_202070-S-888	TGGT1_203220-S-975	TGGT1_202540-S-588
TGGT1_202070-T-1558	TGGT1_203220-S-133	TGGT1_202540-S-589
TGGT1_202070-T-5198	TGGT1_203240-S-623	TGGT1_202540-S-592
TGGT1_202120-S-111	TGGT1_203240-S-282	TGGT1_202540-S-613
TGGT1_202120-S-114	TGGT1_203240-S-305	TGGT1_202540-S-661
TGGT1_202120-S-115	TGGT1_203240-S-598	TGGT1_202540-S-923
TGGT1_202120-S-129	TGGT1_203260-S-183	TGGT1_202550-S-1528
TGGT1_202120-S-137	TGGT1_203300-S-55	TGGT1_202550-S-1691
TGGT1_202120-S-138	TGGT1_203310-T-165	TGGT1_202550-S-2016
TGGT1_202120-S-139	TGGT1_203310-S-135	TGGT1_202550-S-332
TGGT1_202120-S-147	TGGT1_203310-S-153	TGGT1_202550-S-373
TGGT1_202120-S-151	TGGT1_203320-S-4851	TGGT1_202550-S-524
TGGT1_202120-S-161	TGGT1_203320-S-2132	TGGT1_202550-S-528
TGGT1_202120-S-252	TGGT1_203320-S-3595	TGGT1_202550-S-670
TGGT1_202120-S-257	TGGT1_203370-S-547	TGGT1_202550-S-761
TGGT1_202120-S-261	TGGT1_203370-S-553	TGGT1_202550-T-1529
TGGT1_202120-S-272	TGGT1_203380-S-69	TGGT1_202550-T-384
TGGT1_202120-S-440	TGGT1_203380-S-179	TGGT1_202620-S-217
TGGT1_202120-S-71	TGGT1_203390-S-154	TGGT1_202690-S-166
TGGT1_202120-S-78	TGGT1_203390-S-153	TGGT1_202690-S-241
TGGT1_202120-T-239	TGGT1_203510-S-210	TGGT1_202740-S-155
TGGT1_202120-T-259	TGGT1_203540-S-500	TGGT1_202740-S-196
TGGT1_202120-T-4	TGGT1_203540-S-512	TGGT1_202740-S-211
TGGT1_202190-S-198	TGGT1_203540-S-520	TGGT1_202760-S-114
TGGT1_202190-S-961	TGGT1_203610-T-107	TGGT1_202760-S-158
TGGT1_202190-T-141	TGGT1_203630-S-34	TGGT1_202760-S-162
TGGT1_202190-T-194	TGGT1_203665-S-963	TGGT1_202760-S-51
TGGT1_202190-T-452	TGGT1_203690-S-519	TGGT1_202760-S-80
TGGT1_202190-T-482	TGGT1_203690-S-897	TGGT1_202760-T-180
TGGT1_202220-S-280	TGGT1_203700-T-28	TGGT1_202770-S-418
TGGT1_202220-S-74	TGGT1_203750-S-1036	TGGT1_202770-S-454
TGGT1_202220-S-936	TGGT1_203760-T-2	TGGT1_202770-T-452
TGGT1_202220-S-941	TGGT1_203760-S-6	TGGT1_202830-S-111
TGGT1_202220-T-149	TGGT1_203760-S-1176	TGGT1_202840-S-563
TGGT1_202220-T-76	TGGT1_203760-S-1129	TGGT1_202840-S-626
TGGT1_202310-S-224	TGGT1_203780-T-552	TGGT1_202840-S-814
TGGT1_202360-S-275	TGGT1_203780-S-179	TGGT1_202840-S-877
TGGT1_202390-T-183	TGGT1_203810-S-464	TGGT1_202840-S-892
TGGT1_202390-Y-187	TGGT1_203820-S-1153	TGGT1_202840-S-901
TGGT1_202410-S-1118	TGGT1_203820-S-1154	TGGT1_202840-S-943
TGGT1_202410-S-1140	TGGT1_203820-T-421	TGGT1_202850-S-427
TGGT1_202410-S-1178	TGGT1_203820-S-350	TGGT1_202850-S-434
TGGT1_202410-S-1183	TGGT1_203820-S-417	TGGT1_202850-S-563
TGGT1_202410-S-1186	TGGT1_203820-T-425	TGGT1_202850-S-598
TGGT1_202410-S-1189	TGGT1_203820-T-413	TGGT1_202850-S-862
TGGT1_202410-S-1193	TGGT1_203820-S-188	TGGT1_202850-T-717
TGGT1_202410-S-1200	TGGT1_203860-S-462	TGGT1_202870-S-169
TGGT1_202410-S-1205	TGGT1_203860-S-466	TGGT1_202870-S-204
TGGT1_202410-S-1242	TGGT1_203860-S-263	TGGT1_202870-S-346
TGGT1_202410-S-1458	TGGT1_203860-T-262	TGGT1_202870-S-376
TGGT1_202410-S-1577	TGGT1_203880-S-423	TGGT1_202870-S-384
TGGT1_202410-S-1704	TGGT1_203880-S-36	TGGT1_202890-S-132
TGGT1_202410-S-1849	TGGT1_203910-S-1080	TGGT1_202890-S-139
TGGT1_202410-S-1853	TGGT1_203910-S-90	TGGT1_202890-S-212
TGGT1_202410-S-501	TGGT1_203910-S-1641	TGGT1_202890-S-213
TGGT1_202410-S-567	TGGT1_203910-S-1065	TGGT1_202890-T-143
TGGT1_202410-S-569	TGGT1_203980-S-420	TGGT1_202900-S-1034
TGGT1_202410-S-571	TGGT1_204040-T-452	TGGT1_202900-S-1128
TGGT1_202410-S-581	TGGT1_204100-S-2975	TGGT1_202900-S-1134
TGGT1_202410-S-583	TGGT1_204100-S-2977	TGGT1_202900-S-948
TGGT1_202410-S-596	TGGT1_204100-S-666	TGGT1_202980-S-1762
TGGT1_202410-S-676	TGGT1_204120-S-238	TGGT1_203010-S-1048
TGGT1_202410-S-803	TGGT1_204120-S-242	TGGT1_203010-S-2554
TGGT1_202410-S-921	TGGT1_204120-S-237	TGGT1_203010-S-2684
TGGT1_202410-T-573	TGGT1_204130-S-242	TGGT1_203010-T-1042
TGGT1_202430-S-117	TGGT1_204130-S-236	TGGT1_203150-S-1250
TGGT1_202430-S-213	TGGT1_204130-S-244	TGGT1_203150-S-1288
TGGT1_202430-T-325	TGGT1_204160-T-1280	TGGT1_203150-S-1672
TGGT1_202460-S-146	TGGT1_204160-T-919	TGGT1_203150-S-200
TGGT1_202460-S-264	TGGT1_204160-S-979	TGGT1_203150-S-260
TGGT1_202460-S-485	TGGT1_204160-S-372	TGGT1_203150-S-281
TGGT1_202460-T-108	TGGT1_204160-S-374	TGGT1_203150-S-390
TGGT1_202460-T-179	TGGT1_204280-S-999	TGGT1_203150-S-631
TGGT1_202460-T-508	TGGT1_204340-S-700	TGGT1_203150-S-696
TGGT1_202470-S-285	TGGT1_204340-S-590	TGGT1_203150-T-199
TGGT1_202470-S-290	TGGT1_204400-S-60	TGGT1_203160-S-159
TGGT1_202470-S-504	TGGT1_204490-S-256	TGGT1_203180-S-1750
TGGT1_202470-T-557	TGGT1_204490-S-253	TGGT1_203180-S-202
TGGT1_202490-S-10	TGGT1_204490-S-230	TGGT1_203180-S-2151
TGGT1_202490-S-1453	TGGT1_205000-S-318	TGGT1_203180-S-2361
TGGT1_202490-S-1463	TGGT1_205010-S-225	TGGT1_203180-S-2402
TGGT1_202490-S-1464	TGGT1_205010-S-1378	TGGT1_203180-S-260
TGGT1_202490-S-2008	TGGT1_205030-S-43	TGGT1_203180-S-2715
TGGT1_202490-S-2018	TGGT1_205040-S-13	TGGT1_203180-S-3587
TGGT1_202490-S-2315	TGGT1_205040-S-29	TGGT1_203180-S-3721
TGGT1_202490-S-28	TGGT1_205080-S-46	TGGT1_203180-S-3723
TGGT1_202490-S-32	TGGT1_205080-T-43	TGGT1_203180-S-3736
TGGT1_202490-S-56	TGGT1_205130-S-1501	TGGT1_203180-T-3424
TGGT1_202490-S-57	TGGT1_205130-T-4263	TGGT1_203220-S-903
TGGT1_202490-S-60	TGGT1_205130-S-3286	TGGT1_203220-S-904
TGGT1_202490-S-833	TGGT1_205130-T-676	TGGT1_203240-S-15
TGGT1_202490-T-51	TGGT1_205130-S-4278	TGGT1_203240-S-388
TGGT1_202530-S-517	TGGT1_205130-S-4454	TGGT1_203240-S-395
TGGT1_202540-S-1132	TGGT1_205150-S-702	TGGT1_203240-S-59
TGGT1_202540-S-1230	TGGT1_205150-S-28	TGGT1_203300-S-190
TGGT1_202540-S-1235	TGGT1_205190-Y-1477	TGGT1_203300-S-862
TGGT1_202540-S-265	TGGT1_205220-T-1047	TGGT1_203300-S-948
TGGT1_202540-S-270	TGGT1_205220-S-1068	TGGT1_203310-S-107
TGGT1_202540-S-480	TGGT1_205250-T-90	TGGT1_203310-S-41
TGGT1_202540-S-481	TGGT1_205320-S-241	TGGT1_203310-S-62
TGGT1_202540-S-484	TGGT1_205320-S-653	TGGT1_203310-S-72
TGGT1_202540-S-653	TGGT1_205320-T-244	TGGT1_203310-S-77
TGGT1_202540-S-657	TGGT1_205320-T-245	TGGT1_203310-T-121
TGGT1_202540-T-1027	TGGT1_205320-T-395	TGGT1_203310-T-65
TGGT1_202540-T-1158	TGGT1_205320-S-16	TGGT1_203310-T-70
TGGT1_202540-T-478	TGGT1_205320-S-251	TGGT1_203310-T-90
TGGT1_202550-S-1525	TGGT1_205320-T-696	TGGT1_203320-S-2267
TGGT1_202550-S-1597	TGGT1_205320-S-399	TGGT1_203320-S-2277
TGGT1_202550-S-1689	TGGT1_205320-S-249	TGGT1_203320-S-2309
TGGT1_202550-S-1849	TGGT1_205320-T-404	TGGT1_203320-S-2950
TGGT1_202550-S-1902	TGGT1_205320-S-405	TGGT1_203320-S-3216
TGGT1_202550-S-1903	TGGT1_205320-S-218	TGGT1_203320-S-3774
TGGT1_202550-S-1918	TGGT1_205320-S-19	TGGT1_203320-S-3846
TGGT1_202550-S-1940	TGGT1_205320-S-658	TGGT1_203320-S-4574
TGGT1_202550-S-1952	TGGT1_205320-S-661	TGGT1_203320-T-3395
TGGT1_202550-S-1967	TGGT1_205320-S-217	TGGT1_203358-S-23
TGGT1_202550-S-2066	TGGT1_205320-S-200	TGGT1_203358-S-34
TGGT1_202550-S-2142	TGGT1_205320-S-51	TGGT1_203370-S-366
TGGT1_202550-S-2164	TGGT1_205320-T-172	TGGT1_203370-S-557
TGGT1_202550-S-2166	TGGT1_205320-S-227	TGGT1_203370-S-562
TGGT1_202550-S-518	TGGT1_205320-S-93	TGGT1_203370-S-583
TGGT1_202550-S-606	TGGT1_205320-T-683	TGGT1_203380-S-175
TGGT1_202550-S-668	TGGT1_205320-S-698	TGGT1_203380-S-182
TGGT1_202550-T-1863	TGGT1_205320-S-402	TGGT1_203380-S-546
TGGT1_202550-T-1974	TGGT1_205320-S-82	TGGT1_203380-S-84
TGGT1_202550-T-2064	TGGT1_205320-S-337	TGGT1_203390-S-16
TGGT1_202550-T-290	TGGT1_205340-S-6	TGGT1_203390-S-164
TGGT1_202550-T-375	TGGT1_205340-S-2	TGGT1_203390-S-19
TGGT1_202550-Y-394	TGGT1_205360-S-695	TGGT1_203390-S-20
TGGT1_202590-S-578	TGGT1_205460-S-153	TGGT1_203400-T-250
TGGT1_202620-S-241	TGGT1_205470-T-59	TGGT1_203440-S-208
TGGT1_202620-S-59	TGGT1_205470-S-504	TGGT1_203480-S-1086
TGGT1_202620-S-80	TGGT1_205500-S-818	TGGT1_203480-T-1047
TGGT1_202620-T-244	TGGT1_205500-S-820	TGGT1_203510-S-163
TGGT1_202620-T-245	TGGT1_205500-S-817	TGGT1_203540-S-404
TGGT1_202620-T-249	TGGT1_205500-S-197	TGGT1_203540-S-406
TGGT1_202690-S-143	TGGT1_205540-S-202	TGGT1_203540-S-435
TGGT1_202690-S-144	TGGT1_205550-S-157	TGGT1_203540-S-542
TGGT1_202690-S-165	TGGT1_205550-S-65	TGGT1_203540-S-550
TGGT1_202740-S-132	TGGT1_205558-S-92	TGGT1_203540-S-924
TGGT1_202740-S-150	TGGT1_205558-S-137	TGGT1_203620-S-418
TGGT1_202740-S-519	TGGT1_205558-T-37	TGGT1_203630-S-90
TGGT1_202740-T-148	TGGT1_205558-S-19	TGGT1_203710-S-1900
TGGT1_202740-T-160	TGGT1_205558-S-17	TGGT1_203710-S-239
TGGT1_202740-T-528	TGGT1_205562-S-946	TGGT1_203710-S-2469
TGGT1_202740-T-531	TGGT1_205562-S-5385	TGGT1_203710-S-265
TGGT1_202760-S-35	TGGT1_205562-S-4195	TGGT1_203710-S-273
TGGT1_202760-S-83	TGGT1_205562-S-3900	TGGT1_203710-S-281
TGGT1_202760-T-82	TGGT1_205562-S-3067	TGGT1_203710-S-557
TGGT1_202840-S-1023	TGGT1_205562-S-3070	TGGT1_203710-S-68
TGGT1_202840-S-509	TGGT1_205562-S-5368	TGGT1_203710-T-1071
TGGT1_202840-S-583	TGGT1_205562-S-4509	TGGT1_203760-S-958
TGGT1_202840-S-584	TGGT1_205562-T-4508	TGGT1_203760-S-959
TGGT1_202840-S-596	TGGT1_205562-S-1658	TGGT1_203780-S-134
TGGT1_202840-S-622	TGGT1_205562-S-1695	TGGT1_203780-S-65
TGGT1_202840-S-623	TGGT1_205600-S-412	TGGT1_203780-S-672
TGGT1_202840-S-632	TGGT1_205625-S-492	TGGT1_203780-S-835
TGGT1_202840-S-637	TGGT1_205625-S-655	TGGT1_203780-S-954
TGGT1_202840-S-734	TGGT1_205625-S-958	TGGT1_203820-S-1060
TGGT1_202840-S-812	TGGT1_205625-S-698	TGGT1_203820-S-1118
TGGT1_202840-S-818	TGGT1_205625-S-751	TGGT1_203820-S-402
TGGT1_202840-S-819	TGGT1_205680-S-739	TGGT1_203840-S-1691
TGGT1_202840-S-820	TGGT1_205680-S-743	TGGT1_203840-S-918
TGGT1_202840-S-855	TGGT1_205680-S-765	TGGT1_203860-S-304
TGGT1_202840-S-868	TGGT1_205690-S-120	TGGT1_203870-S-211
TGGT1_202840-S-870	TGGT1_205690-S-139	TGGT1_203870-S-213
TGGT1_202840-S-881	TGGT1_205700-S-225	TGGT1_203870-S-228
TGGT1_202840-S-882	TGGT1_205730-S-144	TGGT1_203910-S-1379
TGGT1_202840-S-904	TGGT1_205750-S-5	TGGT1_203910-S-1554
TGGT1_202840-S-906	TGGT1_206300-S-470	TGGT1_203910-S-1560
TGGT1_202840-S-907	TGGT1_206300-S-468	TGGT1_203910-S-277
TGGT1_202840-S-933	TGGT1_206320-S-28	TGGT1_203910-S-281
TGGT1_202840-S-935	TGGT1_206320-S-27	TGGT1_203910-S-313
TGGT1_202840-T-270	TGGT1_206320-S-17	TGGT1_203910-S-319
TGGT1_202840-T-633	TGGT1_206320-S-10	TGGT1_203910-S-393
TGGT1_202840-T-638	TGGT1_206320-S-8	TGGT1_203910-S-592
TGGT1_202840-T-816	TGGT1_206320-S-20	TGGT1_203910-T-119
TGGT1_202840-T-863	TGGT1_206320-S-23	TGGT1_203910-T-980
TGGT1_202840-T-875	TGGT1_206340-S-80	TGGT1_203910-T-988
TGGT1_202840-T-910	TGGT1_206380-S-1806	TGGT1_203950-S-383
TGGT1_202840-Y-859	TGGT1_206450-S-1826	TGGT1_203950-S-398
TGGT1_202850-S-382	TGGT1_206450-S-1644	TGGT1_203960-S-492
TGGT1_202850-S-721	TGGT1_206450-S-2454	TGGT1_203980-S-1111
TGGT1_202850-S-865	TGGT1_206450-S-1850	TGGT1_203980-S-160
TGGT1_202870-S-202	TGGT1_206450-S-1020	TGGT1_203980-S-254
TGGT1_202870-S-217	TGGT1_206450-S-595	TGGT1_203980-S-454
TGGT1_202870-S-375	TGGT1_206450-T-2096	TGGT1_203980-S-463
TGGT1_202870-S-379	TGGT1_206510-T-390	TGGT1_203980-T-1249
TGGT1_202890-S-334	TGGT1_206510-S-1417	TGGT1_203990-S-46
TGGT1_202890-S-34	TGGT1_206510-S-2383	TGGT1_203990-S-48
TGGT1_202890-S-341	TGGT1_206510-S-83	TGGT1_203990-S-50
TGGT1_202890-S-36	TGGT1_206540-S-213	TGGT1_203990-T-206
TGGT1_202890-T-332	TGGT1_206540-S-67	TGGT1_204020-S-140
TGGT1_202900-S-1037	TGGT1_206540-T-44	TGGT1_204060-S-167
TGGT1_202900-T-1032	TGGT1_206540-S-46	TGGT1_204100-S-1621
TGGT1_202920-S-605	TGGT1_206540-S-491	TGGT1_204100-S-1813
TGGT1_202930-S-63	TGGT1_206540-T-1242	TGGT1_204100-S-1816
TGGT1_202930-S-65	TGGT1_206580-S-4123	TGGT1_204100-T-1811
TGGT1_202950-S-608	TGGT1_206580-S-4151	TGGT1_204160-S-1057
TGGT1_202980-S-1018	TGGT1_206580-S-1793	TGGT1_204160-S-814
TGGT1_202980-S-1024	TGGT1_206580-T-4239	TGGT1_204160-S-822
TGGT1_202980-S-1687	TGGT1_206580-S-2120	TGGT1_204160-S-873
TGGT1_202980-S-1712	TGGT1_206580-S-1983	TGGT1_204160-S-876
TGGT1_202980-S-21	TGGT1_206580-S-2776	TGGT1_204160-S-877
TGGT1_203010-S-1691	TGGT1_206580-S-4293	TGGT1_204160-S-895
TGGT1_203010-S-1701	TGGT1_206580-S-2880	TGGT1_204160-T-874
TGGT1_203010-S-1718	TGGT1_206580-S-1156	TGGT1_204280-S-396
TGGT1_203010-S-1732	TGGT1_206580-S-2820	TGGT1_204280-S-448
TGGT1_203010-S-1885	TGGT1_206580-S-263	TGGT1_204280-Y-996
TGGT1_203010-T-1692	TGGT1_206580-S-4412	TGGT1_204310-S-2181
TGGT1_203010-T-1713	TGGT1_206590-S-86	TGGT1_204310-S-2184
TGGT1_203010-T-1878	TGGT1_206590-S-84	TGGT1_204310-S-2203
TGGT1_203010-T-1881	TGGT1_206610-S-580	TGGT1_204340-S-586
TGGT1_203010-Y-1860	TGGT1_206640-S-742	TGGT1_204380-S-1413
TGGT1_203150-S-1254	TGGT1_206640-S-371	TGGT1_204380-S-170
TGGT1_203150-S-1255	TGGT1_206670-S-1431	TGGT1_204380-T-1795
TGGT1_203150-S-1276	TGGT1_206670-S-1740	TGGT1_204410-S-616
TGGT1_203150-S-1282	TGGT1_206670-S-1836	TGGT1_204410-S-645
TGGT1_203150-S-1556	TGGT1_206670-S-1460	TGGT1_204410-S-759
TGGT1_203150-S-1573	TGGT1_206690-S-310	TGGT1_204410-T-291
TGGT1_203150-S-1711	TGGT1_206690-T-56	TGGT1_204490-S-44
TGGT1_203150-S-1714	TGGT1_206690-T-11	TGGT1_204530-S-125
TGGT1_203150-S-1715	TGGT1_206690-S-23	TGGT1_204540-S-200
TGGT1_203150-S-195	TGGT1_207120-T-2895	TGGT1_205010-S-118
TGGT1_203150-S-255	TGGT1_207120-S-3230	TGGT1_205010-S-126
TGGT1_203150-S-287	TGGT1_207370-S-70	TGGT1_205010-T-242
TGGT1_203150-S-300	TGGT1_207370-S-1319	TGGT1_205010-T-250
TGGT1_203150-S-306	TGGT1_207370-S-507	TGGT1_205010-T-360
TGGT1_203150-S-313	TGGT1_207400-S-237	TGGT1_205040-S-45
TGGT1_203150-S-314	TGGT1_207710-S-5	TGGT1_205130-S-1567
TGGT1_203150-S-332	TGGT1_207710-S-11	TGGT1_205130-S-2950
TGGT1_203150-S-334	TGGT1_207710-S-7	TGGT1_205130-S-3131
TGGT1_203150-S-357	TGGT1_207770-S-425	TGGT1_205130-S-3596
TGGT1_203150-S-361	TGGT1_207770-S-11	TGGT1_205130-S-4288
TGGT1_203150-S-363	TGGT1_207770-S-396	TGGT1_205130-S-4309
TGGT1_203150-S-367	TGGT1_207770-S-178	TGGT1_205130-S-4350
TGGT1_203150-S-368	TGGT1_207770-S-171	TGGT1_205130-S-4362
TGGT1_203150-S-372	TGGT1_207800-S-255	TGGT1_205130-S-4364
TGGT1_203150-S-382	TGGT1_207830-S-160	TGGT1_205130-S-4366
TGGT1_203150-S-601	TGGT1_207840-S-35	TGGT1_205130-S-4374
TGGT1_203150-S-638	TGGT1_207900-S-763	TGGT1_205130-S-4376
TGGT1_203150-S-648	TGGT1_207910-S-17	TGGT1_205130-S-4378
TGGT1_203150-S-651	TGGT1_207920-S-227	TGGT1_205130-S-4389
TGGT1_203150-S-656	TGGT1_207920-T-432	TGGT1_205130-S-4466
TGGT1_203150-S-657	TGGT1_207920-S-460	TGGT1_205130-S-4470
TGGT1_203150-S-664	TGGT1_207920-S-456	TGGT1_205130-S-4641
TGGT1_203150-S-672	TGGT1_207920-S-171	TGGT1_205130-S-547
TGGT1_203150-S-707	TGGT1_207960-S-131	TGGT1_205130-S-580
TGGT1_203150-T-1274	TGGT1_207990-S-669	TGGT1_205130-T-1412
TGGT1_203150-T-1278	TGGT1_207990-S-795	TGGT1_205130-T-4463
TGGT1_203150-T-1284	TGGT1_208010-T-267	TGGT1_205130-T-4639
TGGT1_203150-T-1558	TGGT1_208010-S-264	TGGT1_205150-S-252
TGGT1_203150-T-297	TGGT1_208010-S-225	TGGT1_205150-S-397
TGGT1_203150-Y-1295	TGGT1_208020-S-689	TGGT1_205220-T-303
TGGT1_203170-S-482	TGGT1_208030-S-53	TGGT1_205220-T-332
TGGT1_203170-S-707	TGGT1_208070-S-2268	TGGT1_205220-T-341
TGGT1_203170-S-710	TGGT1_208070-S-1546	TGGT1_205240-S-757
TGGT1_203170-T-486	TGGT1_208070-S-2315	TGGT1_205250-S-133
TGGT1_203180-S-1263	TGGT1_208070-S-793	TGGT1_205250-S-187
TGGT1_203180-S-1532	TGGT1_208070-S-1375	TGGT1_205250-S-221
TGGT1_203180-S-1739	TGGT1_208200-S-272	TGGT1_205250-T-553
TGGT1_203180-S-1742	TGGT1_208200-S-302	TGGT1_205250-T-87
TGGT1_203180-S-1743	TGGT1_208200-S-298	TGGT1_205290-S-105
TGGT1_203180-S-2159	TGGT1_208340-S-447	TGGT1_205300-S-330
TGGT1_203180-S-2370	TGGT1_208340-S-62	TGGT1_205300-S-440
TGGT1_203180-S-2372	TGGT1_208340-S-436	TGGT1_205300-S-445
TGGT1_203180-S-2494	TGGT1_208360-S-838	TGGT1_205340-S-117
TGGT1_203180-S-2498	TGGT1_208370-T-1069	TGGT1_205340-S-92
TGGT1_203180-S-2579	TGGT1_208370-T-1015	TGGT1_205380-S-14
TGGT1_203180-S-2582	TGGT1_208400A-S-164	TGGT1_205380-S-17
TGGT1_203180-S-26	TGGT1_208400B-T-1698	TGGT1_205380-T-13
TGGT1_203180-S-2698	TGGT1_208400B-S-158	TGGT1_205380-T-379
TGGT1_203180-S-2724	TGGT1_208400B-S-917	TGGT1_205380-T-95
TGGT1_203180-S-2725	TGGT1_208400B-S-1188	TGGT1_205440-S-255
TGGT1_203180-S-2802	TGGT1_208400B-S-1158	TGGT1_205470-S-476
TGGT1_203180-S-30	TGGT1_208400B-S-154	TGGT1_205470-T-458
TGGT1_203180-S-3209	TGGT1_208400B-S-1675	TGGT1_205490-S-43
TGGT1_203180-S-3212	TGGT1_208400B-S-1357	TGGT1_205500-S-221
TGGT1_203180-S-3420	TGGT1_208400B-S-1560	TGGT1_205500-S-566
TGGT1_203180-S-3552	TGGT1_208400B-S-1563	TGGT1_205500-S-701
TGGT1_203180-S-3563	TGGT1_208400B-S-1491	TGGT1_205500-S-706
TGGT1_203180-S-3572	TGGT1_208400B-S-506	TGGT1_205500-T-569
TGGT1_203180-S-3589	TGGT1_208400B-S-637	TGGT1_205510-S-227
TGGT1_203180-S-3800	TGGT1_208400B-S-1360	TGGT1_205510-S-400
TGGT1_203180-S-3818	TGGT1_208400B-S-134	TGGT1_205510-S-469
TGGT1_203180-S-4217	TGGT1_208400B-T-1363	TGGT1_205540-S-856
TGGT1_203180-S-4432	TGGT1_208400B-S-486	TGGT1_205540-T-78
TGGT1_203180-S-59	TGGT1_208420-S-999	TGGT1_205550-S-12
TGGT1_203180-S-62	TGGT1_208420-S-164	TGGT1_205550-S-180
TGGT1_203180-T-1558	TGGT1_208490-S-796	TGGT1_205550-S-438
TGGT1_203180-T-1738	TGGT1_208570-S-725	TGGT1_205550-S-482
TGGT1_203180-T-206	TGGT1_208580-S-235	TGGT1_205550-S-498
TGGT1_203180-T-207	TGGT1_208590-S-20	TGGT1_205550-S-541
TGGT1_203180-T-2156	TGGT1_208790-S-12	TGGT1_205562-S-1855
TGGT1_203180-T-2158	TGGT1_208820-S-805	TGGT1_205562-S-202
TGGT1_203180-T-2648	TGGT1_208842-S-308	TGGT1_205562-S-2161
TGGT1_203180-T-2728	TGGT1_208910-S-1410	TGGT1_205562-S-382
TGGT1_203180-T-2804	TGGT1_208970-S-55	TGGT1_205562-S-4477
TGGT1_203180-T-2852	TGGT1_208970-S-49	TGGT1_205562-S-4485
TGGT1_203180-T-3576	TGGT1_208970-S-53	TGGT1_205562-S-4504
TGGT1_203180-T-3591	TGGT1_208970-S-277	TGGT1_205562-S-5110
TGGT1_203180-T-4234	TGGT1_208970-S-275	TGGT1_205562-S-5181
TGGT1_203180-T-4451	TGGT1_208970-S-8	TGGT1_205562-S-5321
TGGT1_203220-Y-91	TGGT1_208970-S-21	TGGT1_205562-T-4501
TGGT1_203240-S-301	TGGT1_208970-S-20	TGGT1_205580-S-349
TGGT1_203240-S-302	TGGT1_208970-S-29	TGGT1_205580-S-65
TGGT1_203240-S-386	TGGT1_208970-S-22	TGGT1_205580-T-60
TGGT1_203240-S-387	TGGT1_208990-S-228	TGGT1_205600-S-114
TGGT1_203240-S-54	TGGT1_209000-Y-12019	TGGT1_205625-S-264
TGGT1_203240-S-597	TGGT1_209000-S-5884	TGGT1_205625-S-336
TGGT1_203240-T-105	TGGT1_209000-S-3054	TGGT1_205640-S-234
TGGT1_203240-T-118	TGGT1_209000-S-11125	TGGT1_205640-S-671
TGGT1_203240-T-300	TGGT1_209000-S-11104	TGGT1_205650-S-109
TGGT1_203240-T-390	TGGT1_209000-S-150	TGGT1_205650-S-255
TGGT1_203240-T-396	TGGT1_209000-S-9252	TGGT1_205680-S-733
TGGT1_203240-T-63	TGGT1_209000-S-9293	TGGT1_205680-S-750
TGGT1_203260-S-1852	TGGT1_209000-S-225	TGGT1_205680-S-789
TGGT1_203260-T-1854	TGGT1_209000-S-931	TGGT1_205680-T-747
TGGT1_203280-S-22	TGGT1_209030-S-324	TGGT1_205690-T-371
TGGT1_203290-S-154	TGGT1_209070-S-94	TGGT1_205710-S-116
TGGT1_203290-S-216	TGGT1_209100-S-129	TGGT1_205710-S-645
TGGT1_203290-S-218	TGGT1_209108-S-177	TGGT1_205730-T-10
TGGT1_203290-T-153	TGGT1_209108-S-394	TGGT1_206300-S-137
TGGT1_203300-S-191	TGGT1_209108-S-349	TGGT1_206300-S-392
TGGT1_203300-S-209	TGGT1_209130-S-798	TGGT1_206320-T-61
TGGT1_203300-S-263	TGGT1_209160-S-57	TGGT1_206380-S-1220
TGGT1_203300-S-305	TGGT1_209160-S-12	TGGT1_206380-S-1589
TGGT1_203300-S-306	TGGT1_209190-T-614	TGGT1_206450-S-1478
TGGT1_203300-S-308	TGGT1_209190-S-435	TGGT1_206450-S-1640
TGGT1_203300-S-309	TGGT1_209210-S-1237	TGGT1_206450-S-2125
TGGT1_203300-S-722	TGGT1_209210-S-1016	TGGT1_206450-S-2128
TGGT1_203300-S-725	TGGT1_209210-S-10	TGGT1_206450-S-2173
TGGT1_203300-S-805	TGGT1_209250-S-1001	TGGT1_206450-S-2190
TGGT1_203300-S-865	TGGT1_209250-S-369	TGGT1_206450-S-2194
TGGT1_203300-S-866	TGGT1_209280-T-998	TGGT1_206450-S-2211
TGGT1_203300-S-88	TGGT1_209280-S-110	TGGT1_206450-S-2396
TGGT1_203300-S-89	TGGT1_209280-T-1510	TGGT1_206450-S-2423
TGGT1_203300-S-92	TGGT1_209280-S-18	TGGT1_206450-S-2456
TGGT1_203300-S-973	TGGT1_209280-S-11	TGGT1_206450-S-2458
TGGT1_203300-T-385	TGGT1_209280-S-1292	TGGT1_206450-S-2537
TGGT1_203300-T-970	TGGT1_209420-S-5	TGGT1_206450-S-2574
TGGT1_203310-S-227	TGGT1_209420-S-2	TGGT1_206450-S-2703
TGGT1_203310-S-52	TGGT1_209420-S-42	TGGT1_206450-S-2893
TGGT1_203310-S-80	TGGT1_209420-S-116	TGGT1_206450-S-3479
TGGT1_203310-T-112	TGGT1_209450-S-760	TGGT1_206450-S-3749
TGGT1_203310-T-56	TGGT1_209450-S-755	TGGT1_206450-S-439
TGGT1_203310-T-71	TGGT1_209450-S-757	TGGT1_206450-S-464
TGGT1_203310-Y-117	TGGT1_209450-S-556	TGGT1_206450-S-470
TGGT1_203320-S-15	TGGT1_209450-S-463	TGGT1_206450-T-3463
TGGT1_203320-S-2290	TGGT1_209450-S-565	TGGT1_206450-T-364
TGGT1_203320-S-2291	TGGT1_209500-S-1746	TGGT1_206540-S-1205
TGGT1_203320-S-2292	TGGT1_209500-S-2770	TGGT1_206540-S-1265
TGGT1_203320-S-239	TGGT1_209500-S-1814	TGGT1_206540-S-56
TGGT1_203320-S-247	TGGT1_209500-S-2814	TGGT1_206540-T-1148
TGGT1_203320-S-3400	TGGT1_209600-T-75	TGGT1_206580-S-1073
TGGT1_203320-S-3469	TGGT1_209600-T-95	TGGT1_206580-S-1539
TGGT1_203320-S-3471	TGGT1_209800-S-287	TGGT1_206580-S-1777
TGGT1_203320-S-3680	TGGT1_209850-S-168	TGGT1_206580-S-2211
TGGT1_203320-S-4100	TGGT1_209850-S-170	TGGT1_206580-S-3973
TGGT1_203320-S-4104	TGGT1_209850-S-174	TGGT1_206580-S-3977
TGGT1_203320-S-4580	TGGT1_209850-S-1095	TGGT1_206580-S-4041
TGGT1_203320-S-70	TGGT1_209850-S-567	TGGT1_206580-S-4127
TGGT1_203320-T-3221	TGGT1_209850-S-1328	TGGT1_206580-S-4409
TGGT1_203350-S-343	TGGT1_209850-S-1326	TGGT1_206580-S-574
TGGT1_203358-S-27	TGGT1_209850-S-1330	TGGT1_206580-S-702
TGGT1_203362-S-21	TGGT1_209850-S-204	TGGT1_206580-S-833
TGGT1_203370-S-364	TGGT1_209850-S-1122	TGGT1_206580-T-2839
TGGT1_203370-S-401	TGGT1_209850-S-570	TGGT1_206580-T-4126
TGGT1_203370-S-461	TGGT1_209850-S-572	TGGT1_206580-T-4264
TGGT1_203370-T-460	TGGT1_209850-S-568	TGGT1_206590-S-116
TGGT1_203380-S-178	TGGT1_209850-T-799	TGGT1_206590-S-130
TGGT1_203380-S-603	TGGT1_209850-S-424	TGGT1_206590-S-159
TGGT1_203380-S-606	TGGT1_209850-S-181	TGGT1_206590-S-162
TGGT1_203380-S-89	TGGT1_209850-S-421	TGGT1_206590-S-176
TGGT1_203380-T-675	TGGT1_209850-S-419	TGGT1_206590-S-753
TGGT1_203390-S-34	TGGT1_209850-S-999	TGGT1_206590-S-761
TGGT1_203390-S-445	TGGT1_209850-T-1186	TGGT1_206590-S-763
TGGT1_203390-T-442	TGGT1_209850-S-177	TGGT1_206590-S-767
TGGT1_203400-S-35	TGGT1_209850-S-179	TGGT1_206590-S-780
TGGT1_203440-S-201	TGGT1_209850-S-1190	TGGT1_206590-T-123
TGGT1_203440-S-438	TGGT1_209850-S-1189	TGGT1_206590-T-432
TGGT1_203440-S-444	TGGT1_209850-S-1187	TGGT1_206630-S-566
TGGT1_203460-S-15	TGGT1_209850-S-36	TGGT1_206640-S-1123
TGGT1_203480-S-1053	TGGT1_209850-S-759	TGGT1_206640-S-369
TGGT1_203480-S-1093	TGGT1_209850-S-757	TGGT1_206640-S-399
TGGT1_203480-S-1095	TGGT1_209850-S-1376	TGGT1_206640-S-556
TGGT1_203480-S-1164	TGGT1_209850-S-610	TGGT1_206640-S-918
TGGT1_203480-S-1246	TGGT1_209850-S-612	TGGT1_206670-S-1461
TGGT1_203480-S-1250	TGGT1_209850-S-441	TGGT1_206670-S-1523
TGGT1_203480-S-1253	TGGT1_209850-S-1047	TGGT1_206670-S-1759
TGGT1_203480-S-1296	TGGT1_209850-S-554	TGGT1_206670-S-1787
TGGT1_203480-S-1301	TGGT1_209850-S-487	TGGT1_206670-S-1815
TGGT1_203480-S-1360	TGGT1_209850-S-484	TGGT1_206670-S-1826
TGGT1_203480-S-1362	TGGT1_209850-S-497	TGGT1_206670-S-1867
TGGT1_203480-S-345	TGGT1_209850-S-494	TGGT1_206670-S-1872
TGGT1_203480-S-514	TGGT1_209850-S-503	TGGT1_206670-S-1875
TGGT1_203480-S-771	TGGT1_209850-S-1389	TGGT1_206670-S-1879
TGGT1_203480-T-1090	TGGT1_209850-S-360	TGGT1_206670-S-1906
TGGT1_203480-T-1298	TGGT1_209850-S-1379	TGGT1_206670-S-200
TGGT1_203490-S-619	TGGT1_209850-S-1374	TGGT1_206670-S-207
TGGT1_203490-T-623	TGGT1_209850-S-551	TGGT1_206670-S-60
TGGT1_203510-T-158	TGGT1_209850-S-589	TGGT1_206670-S-688
TGGT1_203540-S-315	TGGT1_209850-S-587	TGGT1_206670-S-692
TGGT1_203540-S-758	TGGT1_209850-S-935	TGGT1_206670-S-831
TGGT1_203610-S-25	TGGT1_209850-S-510	TGGT1_206680-S-130
TGGT1_203610-S-32	TGGT1_209850-S-507	TGGT1_206690-S-327
TGGT1_203620-T-413	TGGT1_209850-S-13	TGGT1_206690-S-346
TGGT1_203690-S-1115	TGGT1_209850-S-15	TGGT1_206690-S-36
TGGT1_203690-S-1672	TGGT1_209850-T-17	TGGT1_206690-S-361
TGGT1_203690-S-2365	TGGT1_209850-S-6	TGGT1_206690-S-365
TGGT1_203690-S-27	TGGT1_209850-S-791	TGGT1_206690-S-367
TGGT1_203690-S-30	TGGT1_209850-S-1352	TGGT1_206690-S-42
TGGT1_203690-S-433	TGGT1_209850-S-1061	TGGT1_206690-S-44
TGGT1_203690-S-49	TGGT1_209850-S-1284	TGGT1_206690-S-58
TGGT1_203690-S-771	TGGT1_209850-S-1074	TGGT1_206690-T-32
TGGT1_203710-S-1053	TGGT1_209850-S-693	TGGT1_206690-T-338
TGGT1_203710-S-1070	TGGT1_209850-S-200	TGGT1_206690-T-341
TGGT1_203710-S-1359	TGGT1_209850-S-644	TGGT1_206690-T-351
TGGT1_203710-S-1907	TGGT1_209850-S-308	TGGT1_206690-T-72
TGGT1_203710-S-1978	TGGT1_209870-S-423	TGGT1_207370-S-103
TGGT1_203710-S-1979	TGGT1_209880-S-1036	TGGT1_207370-S-1154
TGGT1_203710-S-235	TGGT1_209880-S-4622	TGGT1_207370-S-158
TGGT1_203710-S-24	TGGT1_209880-S-18	TGGT1_207370-S-544
TGGT1_203710-S-2468	TGGT1_209880-S-4645	TGGT1_207370-S-96
TGGT1_203710-S-2472	TGGT1_209945-S-53	TGGT1_207370-S-99
TGGT1_203710-S-2474	TGGT1_209960-S-284	TGGT1_207390-T-197
TGGT1_203710-S-2540	TGGT1_209970-S-687	TGGT1_207440-S-296
TGGT1_203710-S-277	TGGT1_209970-S-784	TGGT1_207690-S-116
TGGT1_203710-S-2791	TGGT1_209985-S-34	TGGT1_207720-S-122
TGGT1_203710-S-2793	TGGT1_210095-T-64	TGGT1_207720-S-1576
TGGT1_203710-S-283	TGGT1_210095-S-350	TGGT1_207720-S-1578
TGGT1_203710-S-2927	TGGT1_210300-S-217	TGGT1_207720-T-117
TGGT1_203710-S-2982	TGGT1_210300-T-891	TGGT1_207760-T-1495
TGGT1_203710-S-2985	TGGT1_210300-S-306	TGGT1_207770-S-220
TGGT1_203710-S-3176	TGGT1_210300-S-893	TGGT1_207770-S-391
TGGT1_203710-S-3181	TGGT1_210300-S-896	TGGT1_207770-T-387
TGGT1_203710-S-3325	TGGT1_210300-S-181	TGGT1_207830-S-345
TGGT1_203710-S-392	TGGT1_210300-T-763	TGGT1_207830-S-54
TGGT1_203710-S-559	TGGT1_210300-S-107	TGGT1_207830-S-57
TGGT1_203710-S-635	TGGT1_210300-S-234	TGGT1_207840-S-120
TGGT1_203710-S-636	TGGT1_210300-S-761	TGGT1_207840-S-89
TGGT1_203710-S-641	TGGT1_210300-S-582	TGGT1_207900-S-695
TGGT1_203710-S-689	TGGT1_210360-S-595	TGGT1_207910-S-26
TGGT1_203710-S-755	TGGT1_210360-S-85	TGGT1_207920-S-274
TGGT1_203710-S-94	TGGT1_210370-S-109	TGGT1_207920-S-475
TGGT1_203710-T-76	TGGT1_210370-S-233	TGGT1_207990-S-227
TGGT1_203710-T-832	TGGT1_210370-S-394	TGGT1_207990-S-419
TGGT1_203710-Y-78	TGGT1_210370-S-121	TGGT1_207990-S-657
TGGT1_203740-S-141	TGGT1_210380-T-164	TGGT1_207990-S-664
TGGT1_203760-S-1337	TGGT1_210380-T-184	TGGT1_208050-S-1083
TGGT1_203760-S-634	TGGT1_210380-S-552	TGGT1_208050-S-3068
TGGT1_203760-S-642	TGGT1_210380-S-221	TGGT1_208050-S-367
TGGT1_203760-S-722	TGGT1_210380-S-548	TGGT1_208070-S-1473
TGGT1_203780-S-115	TGGT1_210478-S-1768	TGGT1_208070-S-1882
TGGT1_203780-S-116	TGGT1_210478-S-1773	TGGT1_208070-S-1924
TGGT1_203780-S-350	TGGT1_210478-T-979	TGGT1_208070-S-2062
TGGT1_203780-S-45	TGGT1_210700-S-1330	TGGT1_208070-S-2610
TGGT1_203780-S-478	TGGT1_210700-T-2540	TGGT1_208070-S-2619
TGGT1_203780-S-485	TGGT1_210700-S-651	TGGT1_208070-S-632
TGGT1_203780-S-499	TGGT1_210700-S-652	TGGT1_208070-S-867
TGGT1_203780-S-532	TGGT1_210700-S-7353	TGGT1_208070-S-868
TGGT1_203780-S-601	TGGT1_210700-S-7289	TGGT1_208070-S-872
TGGT1_203780-S-63	TGGT1_210700-S-4805	TGGT1_208070-S-918
TGGT1_203780-S-666	TGGT1_210700-S-7529	TGGT1_208070-S-922
TGGT1_203780-T-489	TGGT1_210700-S-2594	TGGT1_208070-T-1392
TGGT1_203780-T-536	TGGT1_210700-S-1622	TGGT1_208200-S-163
TGGT1_203780-T-664	TGGT1_210700-S-2080	TGGT1_208200-S-167
TGGT1_203780-T-952	TGGT1_210700-S-2335	TGGT1_208200-S-188
TGGT1_203810-S-523	TGGT1_210700-S-1254	TGGT1_208200-S-269
TGGT1_203810-S-91	TGGT1_210730-S-361	TGGT1_208200-T-161
TGGT1_203820-S-1120	TGGT1_210790-S-445	TGGT1_208320-S-139
TGGT1_203820-S-1133	TGGT1_210790-S-451	TGGT1_208320-S-140
TGGT1_203820-S-399	TGGT1_210790-S-113	TGGT1_208320-S-302
TGGT1_203820-S-405	TGGT1_210800-S-206	TGGT1_208320-S-62
TGGT1_203820-S-690	TGGT1_210820-S-610	TGGT1_208320-S-79
TGGT1_203820-S-750	TGGT1_210820-S-616	TGGT1_208340-S-482
TGGT1_203820-S-804	TGGT1_210980-S-320	TGGT1_208360-S-121
TGGT1_203820-T-377	TGGT1_210980-S-458	TGGT1_208370-S-1006
TGGT1_203820-T-378	TGGT1_210980-S-460	TGGT1_208370-S-1010
TGGT1_203820-T-393	TGGT1_211010-S-1421	TGGT1_208370-S-1019
TGGT1_203820-T-693	TGGT1_211010-S-1192	TGGT1_208370-S-1022
TGGT1_203820-T-808	TGGT1_211040-T-58	TGGT1_208370-S-1030
TGGT1_203820-T-878	TGGT1_211150-S-556	TGGT1_208370-S-1043
TGGT1_203830-S-1356	TGGT1_211150-S-1771	TGGT1_208370-S-1054
TGGT1_203840-S-1272	TGGT1_211150-S-1898	TGGT1_208370-S-1106
TGGT1_203840-S-1274	TGGT1_211220-S-5	TGGT1_208370-T-1003
TGGT1_203860-S-166	TGGT1_211290-T-314	TGGT1_208370-T-1024
TGGT1_203860-S-300	TGGT1_211340-S-987	TGGT1_208390-S-409
TGGT1_203880-S-760	TGGT1_211340-S-244	TGGT1_208400B-S-1092
TGGT1_203880-S-954	TGGT1_211350-S-478	TGGT1_208400B-S-1278
TGGT1_203910-S-1060	TGGT1_211370-Y-529	TGGT1_208400B-S-1353
TGGT1_203910-S-1061	TGGT1_211390-S-243	TGGT1_208400B-S-1366
TGGT1_203910-S-1071	TGGT1_211410-S-369	TGGT1_208400B-S-1582
TGGT1_203910-S-1113	TGGT1_211420-S-150	TGGT1_208400B-S-1647
TGGT1_203910-S-1383	TGGT1_211600-S-837	TGGT1_208400B-S-1676
TGGT1_203910-S-1389	TGGT1_211600-S-842	TGGT1_208400B-S-1679
TGGT1_203910-S-1548	TGGT1_211630-T-44	TGGT1_208400B-S-1690
TGGT1_203910-S-178	TGGT1_211630-S-161	TGGT1_208400B-S-1705
TGGT1_203910-S-180	TGGT1_211630-S-23	TGGT1_208400B-S-279
TGGT1_203910-S-181	TGGT1_211640-S-2711	TGGT1_208400B-S-303
TGGT1_203910-S-191	TGGT1_211670-S-116	TGGT1_208400B-S-308
TGGT1_203910-S-195	TGGT1_211680-S-274	TGGT1_208400B-S-313
TGGT1_203910-S-207	TGGT1_211680-S-165	TGGT1_208400B-S-728
TGGT1_203910-S-228	TGGT1_211690-S-1476	TGGT1_208400B-S-731
TGGT1_203910-S-230	TGGT1_211690-T-1502	TGGT1_208400B-T-116
TGGT1_203910-S-294	TGGT1_211690-S-994	TGGT1_208400B-T-719
TGGT1_203910-S-342	TGGT1_211690-S-1458	TGGT1_208420-S-1012
TGGT1_203910-S-346	TGGT1_211690-S-162	TGGT1_208420-S-208
TGGT1_203910-S-381	TGGT1_211700-S-1956	TGGT1_208420-S-30
TGGT1_203910-S-398	TGGT1_211700-S-932	TGGT1_208420-S-53
TGGT1_203910-S-403	TGGT1_211700-S-1738	TGGT1_208450-S-166
TGGT1_203910-S-457	TGGT1_211720-S-752	TGGT1_208490-S-947
TGGT1_203910-S-568	TGGT1_211720-S-1797	TGGT1_208500-S-46
TGGT1_203910-S-593	TGGT1_211730-S-364	TGGT1_208500-S-543
TGGT1_203910-T-1161	TGGT1_211730-T-1626	TGGT1_208500-S-626
TGGT1_203910-T-309	TGGT1_211730-S-1267	TGGT1_208510-S-640
TGGT1_203910-T-590	TGGT1_212090-S-456	TGGT1_208510-S-644
TGGT1_203910-T-978	TGGT1_212130-S-45	TGGT1_208510-S-677
TGGT1_203950-S-1668	TGGT1_212190-S-515	TGGT1_208580-S-285
TGGT1_203950-S-393	TGGT1_212210-T-229	TGGT1_208750-S-267
TGGT1_203950-S-396	TGGT1_212210-T-146	TGGT1_208970-S-115
TGGT1_203960-S-148	TGGT1_212210-S-193	TGGT1_208970-S-116
TGGT1_203960-S-160	TGGT1_212210-T-224	TGGT1_208970-S-68
TGGT1_203960-S-248	TGGT1_212220-S-92	TGGT1_208970-S-78
TGGT1_203960-T-342	TGGT1_212220-S-90	TGGT1_208970-S-95
TGGT1_203980-S-1449	TGGT1_212220-S-272	TGGT1_208990-S-11
TGGT1_203980-S-1458	TGGT1_212220-S-364	TGGT1_209000-S-10610
TGGT1_203980-T-450	TGGT1_212220-T-78	TGGT1_209000-S-11538
TGGT1_203990-T-204	TGGT1_212220-S-340	TGGT1_209000-S-11539
TGGT1_204020-S-130	TGGT1_212220-S-135	TGGT1_209000-S-1303
TGGT1_204020-S-144	TGGT1_212220-S-314	TGGT1_209000-S-1348
TGGT1_204020-Y-133	TGGT1_212220-S-307	TGGT1_209000-S-1417
TGGT1_204050-T-717	TGGT1_212220-S-61	TGGT1_209000-S-1826
TGGT1_204060-S-165	TGGT1_212220-S-154	TGGT1_209000-S-2515
TGGT1_204060-S-166	TGGT1_212260-S-273	TGGT1_209000-S-2519
TGGT1_204060-S-187	TGGT1_212260-S-169	TGGT1_209000-S-4192
TGGT1_204060-S-191	TGGT1_212260-S-165	TGGT1_209000-S-4297
TGGT1_204060-T-171	TGGT1_212260-S-160	TGGT1_209000-S-4315
TGGT1_204060-T-186	TGGT1_212260-S-2	TGGT1_209000-S-4477
TGGT1_204070-S-209	TGGT1_212800-S-175	TGGT1_209000-S-5527
TGGT1_204070-S-231	TGGT1_212800-S-77	TGGT1_209000-S-5574
TGGT1_204070-S-233	TGGT1_212800-S-20	TGGT1_209000-S-5740
TGGT1_204070-S-242	TGGT1_212820-S-109	TGGT1_209000-S-5961
TGGT1_204100-S-1074	TGGT1_212820-S-752	TGGT1_209000-S-7320
TGGT1_204100-S-1592	TGGT1_212820-S-791	TGGT1_209000-T-7084
TGGT1_204100-S-2009	TGGT1_212820-S-279	TGGT1_209030-S-235
TGGT1_204100-S-2014	TGGT1_212820-S-272	TGGT1_209060-S-847
TGGT1_204100-S-373	TGGT1_212820-S-745	TGGT1_209060-S-850
TGGT1_204120-S-416	TGGT1_212820-S-790	TGGT1_209070-S-293
TGGT1_204120-S-419	TGGT1_212820-S-11	TGGT1_209100-S-340
TGGT1_204160-S-1020	TGGT1_212840-S-98	TGGT1_209100-S-365
TGGT1_204160-S-1023	TGGT1_212850-S-65	TGGT1_209100-S-529
TGGT1_204160-S-1025	TGGT1_212850-S-374	TGGT1_209100-S-539
TGGT1_204160-S-1026	TGGT1_212860-S-438	TGGT1_209100-S-572
TGGT1_204160-S-1028	TGGT1_212860-S-440	TGGT1_209100-S-585
TGGT1_204160-S-1038	TGGT1_212860-S-434	TGGT1_209108-S-194
TGGT1_204160-S-1117	TGGT1_212860-S-436	TGGT1_209108-S-211
TGGT1_204160-S-1311	TGGT1_212880-S-1467	TGGT1_209108-S-265
TGGT1_204160-S-1438	TGGT1_212880-S-6599	TGGT1_209108-S-314
TGGT1_204160-S-1456	TGGT1_212960B-S-277	TGGT1_209108-S-58
TGGT1_204160-S-1459	TGGT1_212960B-S-305	TGGT1_209108-T-196
TGGT1_204160-S-1546	TGGT1_212960B-S-307	TGGT1_209130-S-950
TGGT1_204160-S-1548	TGGT1_212990-S-191	TGGT1_209140-T-207
TGGT1_204160-S-1602	TGGT1_212990-S-2	TGGT1_209160-S-33
TGGT1_204160-S-388	TGGT1_212990-S-61	TGGT1_209160-S-35
TGGT1_204160-S-790	TGGT1_212990-S-336	TGGT1_209200-S-101
TGGT1_204160-S-862	TGGT1_213030-S-98	TGGT1_209200-T-178
TGGT1_204160-S-947	TGGT1_213030-S-40	TGGT1_209210-S-1291
TGGT1_204160-T-1052	TGGT1_213040-S-617	TGGT1_209210-S-1331
TGGT1_204160-T-1334	TGGT1_213040-S-1020	TGGT1_209210-S-1376
TGGT1_204160-T-1345	TGGT1_213040-S-1023	TGGT1_209210-S-1378
TGGT1_204160-T-1350	TGGT1_213040-S-191	TGGT1_209210-S-48
TGGT1_204160-T-1458	TGGT1_213040-S-935	TGGT1_209210-S-53
TGGT1_204160-T-1464	TGGT1_213040-S-614	TGGT1_209210-S-961
TGGT1_204160-T-791	TGGT1_213040-S-610	TGGT1_209210-S-99
TGGT1_204160-T-869	TGGT1_213040-T-1672	TGGT1_209210-T-56
TGGT1_204280-S-364	TGGT1_213060-S-1962	TGGT1_209250-S-256
TGGT1_204280-S-398	TGGT1_213060-S-1661	TGGT1_209250-S-459
TGGT1_204280-S-482	TGGT1_213060-S-1763	TGGT1_209250-S-688
TGGT1_204280-S-490	TGGT1_213060-S-1751	TGGT1_209280-S-428
TGGT1_204280-S-645	TGGT1_213060-S-1381	TGGT1_209280-S-498
TGGT1_204310-S-2186	TGGT1_213060-S-1501	TGGT1_209420-S-104
TGGT1_204310-S-2194	TGGT1_213060-S-1503	TGGT1_209420-S-107
TGGT1_204310-S-2198	TGGT1_213300-S-1546	TGGT1_209420-S-41
TGGT1_204340-S-102	TGGT1_213300-S-1575	TGGT1_209420-S-55
TGGT1_204340-S-128	TGGT1_213350-S-143	TGGT1_209420-S-97
TGGT1_204340-S-130	TGGT1_213380-S-14	TGGT1_209450-S-186
TGGT1_204340-S-144	TGGT1_213380-S-17	TGGT1_209450-S-344
TGGT1_204340-S-167	TGGT1_213380-T-16	TGGT1_209450-S-352
TGGT1_204340-S-56	TGGT1_213388-S-1127	TGGT1_209450-S-83
TGGT1_204340-S-98	TGGT1_213392-S-270	TGGT1_209450-S-84
TGGT1_204340-T-51	TGGT1_213392-S-1368	TGGT1_209450-S-94
TGGT1_204380-S-10	TGGT1_213392-S-546	TGGT1_209500-S-1106
TGGT1_204380-S-1655	TGGT1_213420-S-337	TGGT1_209500-S-121
TGGT1_204380-S-1663	TGGT1_213550-S-905	TGGT1_209500-S-127
TGGT1_204380-S-174	TGGT1_213550-S-309	TGGT1_209500-S-155
TGGT1_204380-S-1797	TGGT1_213550-S-666	TGGT1_209500-S-159
TGGT1_204380-S-1799	TGGT1_213550-S-1306	TGGT1_209500-S-2098
TGGT1_204380-S-1801	TGGT1_213550-S-665	TGGT1_209500-S-2148
TGGT1_204380-S-2628	TGGT1_213550-S-1103	TGGT1_209500-S-2438
TGGT1_204380-S-2630	TGGT1_213550-T-704	TGGT1_209500-S-2513
TGGT1_204380-S-279	TGGT1_213610-S-174	TGGT1_209500-S-2515
TGGT1_204380-S-330	TGGT1_213610-S-424	TGGT1_209500-S-2930
TGGT1_204380-S-373	TGGT1_213610-S-485	TGGT1_209500-S-619
TGGT1_204380-S-946	TGGT1_213610-S-765	TGGT1_209500-T-2658
TGGT1_204380-S-959	TGGT1_213610-S-172	TGGT1_209500-T-2714
TGGT1_204380-S-960	TGGT1_213610-S-488	TGGT1_209520-S-1470
TGGT1_204380-S-961	TGGT1_213610-S-491	TGGT1_209600-S-183
TGGT1_204380-T-1808	TGGT1_213610-S-471	TGGT1_209600-S-263
TGGT1_204380-T-326	TGGT1_213610-S-412	TGGT1_209600-S-78
TGGT1_204400-S-514	TGGT1_213610-S-474	TGGT1_209600-S-83
TGGT1_204410-S-651	TGGT1_213610-S-475	TGGT1_209600-S-90
TGGT1_204410-S-760	TGGT1_213610-S-477	TGGT1_209640-S-173
TGGT1_204410-S-805	TGGT1_213610-S-254	TGGT1_209790-S-25
TGGT1_204410-S-808	TGGT1_213610-T-190	TGGT1_209800-S-296
TGGT1_204410-S-809	TGGT1_213610-S-247	TGGT1_209800-S-299
TGGT1_204480-Y-450	TGGT1_213610-S-216	TGGT1_209800-S-303
TGGT1_204490-S-41	TGGT1_213740-S-72	TGGT1_209800-S-307
TGGT1_204530-T-151	TGGT1_213790-S-1015	TGGT1_209800-S-310
TGGT1_204540-S-136	TGGT1_213790-S-750	TGGT1_209800-S-318
TGGT1_204540-S-141	TGGT1_213790-S-1025	TGGT1_209800-S-323
TGGT1_204540-S-179	TGGT1_213790-S-327	TGGT1_209800-S-366
TGGT1_204540-S-323	TGGT1_213790-S-869	TGGT1_209800-S-393
TGGT1_204540-S-341	TGGT1_213830-S-2	TGGT1_209800-S-407
TGGT1_204880-S-161	TGGT1_213870-S-152	TGGT1_209850-S-411
TGGT1_204880-S-437	TGGT1_213890-S-960	TGGT1_209850-S-412
TGGT1_204880-S-595	TGGT1_213890-S-957	TGGT1_209850-S-417
TGGT1_204880-S-600	TGGT1_213900-S-1117	TGGT1_209860-S-305
TGGT1_205010-S-355	TGGT1_213900-T-40	TGGT1_209880-S-1154
TGGT1_205010-S-366	TGGT1_213900-T-92	TGGT1_209880-S-4683
TGGT1_205010-S-383	TGGT1_213900-S-840	TGGT1_209890-S-22
TGGT1_205010-T-257	TGGT1_213900-T-823	TGGT1_209890-T-56
TGGT1_205010-T-384	TGGT1_213930-S-414	TGGT1_209890-T-59
TGGT1_205040-S-1541	TGGT1_213940-S-13	TGGT1_209960-S-37
TGGT1_205040-S-43	TGGT1_213950-S-120	TGGT1_209960-S-92
TGGT1_205040-S-57	TGGT1_213950-S-122	TGGT1_210360-S-11
TGGT1_205040-S-60	TGGT1_213950-S-276	TGGT1_210360-S-9
TGGT1_205060-S-601	TGGT1_213950-S-170	TGGT1_210430-S-577
TGGT1_205100-S-461	TGGT1_214080-S-146	TGGT1_210430-S-599
TGGT1_205120-S-828	TGGT1_214080-T-132	TGGT1_210440-S-122
TGGT1_205120-S-961	TGGT1_214090-S-1441	TGGT1_210440-S-41
TGGT1_205120-S-965	TGGT1_214090-T-1234	TGGT1_210700-S-1382
TGGT1_205130-S-1380	TGGT1_214090-S-1572	TGGT1_210700-S-1383
TGGT1_205130-S-1383	TGGT1_214090-T-1569	TGGT1_210700-S-1839
TGGT1_205130-S-1388	TGGT1_214090-S-876	TGGT1_210700-S-2107
TGGT1_205130-S-1411	TGGT1_214110-S-276	TGGT1_210700-S-2132
TGGT1_205130-S-281	TGGT1_214120-S-908	TGGT1_210700-S-2179
TGGT1_205130-S-291	TGGT1_214120-S-268	TGGT1_210700-S-2835
TGGT1_205130-S-304	TGGT1_214130-S-762	TGGT1_210700-S-2988
TGGT1_205130-S-3488	TGGT1_214130-S-1205	TGGT1_210700-S-2991
TGGT1_205130-S-3529	TGGT1_214140-S-1683	TGGT1_210700-S-3172
TGGT1_205130-S-4281	TGGT1_214140-S-891	TGGT1_210700-S-4001
TGGT1_205130-S-4287	TGGT1_214140-S-148	TGGT1_210700-S-4003
TGGT1_205130-S-4290	TGGT1_214140-S-144	TGGT1_210700-S-4128
TGGT1_205130-S-4291	TGGT1_214140-S-1655	TGGT1_210700-S-4258
TGGT1_205130-S-4292	TGGT1_214140-S-293	TGGT1_210700-S-4266
TGGT1_205130-S-4294	TGGT1_214140-S-292	TGGT1_210700-S-4466
TGGT1_205130-S-4377	TGGT1_214140-S-887	TGGT1_210700-S-4760
TGGT1_205130-S-4481	TGGT1_214140-S-625	TGGT1_210700-S-4813
TGGT1_205130-S-544	TGGT1_214140-S-205	TGGT1_210700-S-5485
TGGT1_205130-S-545	TGGT1_214140-S-1188	TGGT1_210700-S-8130
TGGT1_205130-S-553	TGGT1_214140-S-112	TGGT1_210700-S-8134
TGGT1_205130-S-626	TGGT1_214140-S-399	TGGT1_210700-T-3999
TGGT1_205130-S-885	TGGT1_214210-S-471	TGGT1_210700-T-4754
TGGT1_205150-S-191	TGGT1_214210-T-5	TGGT1_210760-S-119
TGGT1_205150-S-212	TGGT1_214220-T-205	TGGT1_210781-S-1998
TGGT1_205150-S-247	TGGT1_214220-T-199	TGGT1_210810-S-103
TGGT1_205150-S-249	TGGT1_214220-S-198	TGGT1_210820-S-620
TGGT1_205150-S-277	TGGT1_214230-S-618	TGGT1_210820-S-725
TGGT1_205150-S-509	TGGT1_214240-S-2315	TGGT1_210820-T-345
TGGT1_205180-S-72	TGGT1_214240-S-1870	TGGT1_210980-S-261
TGGT1_205200-S-424	TGGT1_214270-S-490	TGGT1_211020-S-104
TGGT1_205200-S-428	TGGT1_214270-S-238	TGGT1_211020-S-130
TGGT1_205220-S-292	TGGT1_214270-S-150	TGGT1_211020-S-58
TGGT1_205220-S-298	TGGT1_214270-S-153	TGGT1_211020-S-79
TGGT1_205220-S-299	TGGT1_214270-T-441	TGGT1_211040-S-12
TGGT1_205240-S-740	TGGT1_214270-S-452	TGGT1_211040-S-13
TGGT1_205240-T-791	TGGT1_214270-T-443	TGGT1_211040-S-36
TGGT1_205250-S-135	TGGT1_214320-T-3	TGGT1_211040-S-37
TGGT1_205250-S-139	TGGT1_214340-S-279	TGGT1_211040-S-43
TGGT1_205250-S-243	TGGT1_214340-S-64	TGGT1_211040-S-49
TGGT1_205250-S-89	TGGT1_214440-S-128	TGGT1_211040-S-50
TGGT1_205265-S-2241	TGGT1_214440-S-95	TGGT1_211040-S-8
TGGT1_205300-S-328	TGGT1_214440-S-392	TGGT1_211040-T-30
TGGT1_205300-S-359	TGGT1_214470-Y-3	TGGT1_211040-T-4
TGGT1_205300-S-367	TGGT1_214470-T-295	TGGT1_211150-S-1693
TGGT1_205300-S-404	TGGT1_214490-S-4	TGGT1_211230-S-339
TGGT1_205300-S-409	TGGT1_214490-S-352	TGGT1_211250-T-72
TGGT1_205300-S-433	TGGT1_214500-S-65	TGGT1_211340-S-914
TGGT1_205300-S-434	TGGT1_214575-S-23	TGGT1_211350-S-474
TGGT1_205300-T-402	TGGT1_214590-T-81	TGGT1_211350-S-504
TGGT1_205300-T-406	TGGT1_214600-S-3308	TGGT1_211350-T-1475
TGGT1_205370-S-512	TGGT1_214600-S-3441	TGGT1_211410-S-340
TGGT1_205370-S-653	TGGT1_214600-S-3733	TGGT1_211410-S-481
TGGT1_205380-S-4	TGGT1_214600-S-821	TGGT1_211420-S-144
TGGT1_205380-S-6	TGGT1_214600-S-1273	TGGT1_211420-S-30
TGGT1_205380-S-96	TGGT1_214600-S-288	TGGT1_211630-S-113
TGGT1_205380-T-94	TGGT1_214600-S-2844	TGGT1_211630-S-156
TGGT1_205440-S-383	TGGT1_214600-S-2128	TGGT1_211630-S-18
TGGT1_205440-S-553	TGGT1_214600-T-3434	TGGT1_211630-S-25
TGGT1_205440-T-257	TGGT1_214610-Y-935	TGGT1_211630-S-60
TGGT1_205440-Y-258	TGGT1_214610-S-2436	TGGT1_211630-S-82
TGGT1_205460-S-161	TGGT1_214620-S-43	TGGT1_211630-T-26
TGGT1_205470-S-334	TGGT1_214620-S-45	TGGT1_211670-T-128
TGGT1_205470-S-392	TGGT1_214740-T-432	TGGT1_211690-S-201
TGGT1_205470-Y-452	TGGT1_214740-T-1228	TGGT1_211690-S-224
TGGT1_205500-S-151	TGGT1_214740-S-1041	TGGT1_211690-S-259
TGGT1_205500-S-200	TGGT1_214740-S-1015	TGGT1_211690-S-660
TGGT1_205500-S-635	TGGT1_214740-S-45	TGGT1_211690-S-932
TGGT1_205500-S-639	TGGT1_214740-S-304	TGGT1_211690-S-936
TGGT1_205500-T-185	TGGT1_214740-S-309	TGGT1_211700-S-1300
TGGT1_205500-T-564	TGGT1_214750-S-8	TGGT1_211700-S-1305
TGGT1_205500-T-640	TGGT1_214750-S-9	TGGT1_211700-S-928
TGGT1_205500-T-703	TGGT1_214750-S-478	TGGT1_211710-S-136
TGGT1_205500-T-799	TGGT1_214840-S-1783	TGGT1_211710-S-155
TGGT1_205540-S-156	TGGT1_214840-S-40	TGGT1_211710-S-157
TGGT1_205540-S-288	TGGT1_214840-S-1048	TGGT1_211730-S-1044
TGGT1_205540-S-290	TGGT1_214840-S-232	TGGT1_212090-S-22
TGGT1_205540-S-292	TGGT1_214840-S-310	TGGT1_212090-S-352
TGGT1_205540-S-827	TGGT1_214840-T-1781	TGGT1_212090-S-453
TGGT1_205540-S-845	TGGT1_214840-S-129	TGGT1_212090-S-51
TGGT1_205540-S-930	TGGT1_214840-S-1866	TGGT1_212090-S-591
TGGT1_205550-S-149	TGGT1_214840-S-1393	TGGT1_212090-S-61
TGGT1_205550-S-203	TGGT1_214840-S-132	TGGT1_212090-S-67
TGGT1_205550-S-72	TGGT1_214840-S-65	TGGT1_212090-T-301
TGGT1_205550-S-76	TGGT1_214840-S-51	TGGT1_212090-T-311
TGGT1_205550-S-88	TGGT1_214840-S-1761	TGGT1_212090-T-628
TGGT1_205550-T-143	TGGT1_214840-S-272	TGGT1_212090-T-99
TGGT1_205550-T-436	TGGT1_214880-S-804	TGGT1_212100-S-929
TGGT1_205550-T-442	TGGT1_214880-S-13	TGGT1_212110-S-399
TGGT1_205550-T-77	TGGT1_214880-S-109	TGGT1_212130-S-103
TGGT1_205550-Y-439	TGGT1_214940-S-326	TGGT1_212130-S-46
TGGT1_205562-S-172	TGGT1_214960-S-604	TGGT1_212130-S-472
TGGT1_205562-S-2164	TGGT1_214970-S-12	TGGT1_212130-S-48
TGGT1_205562-S-23	TGGT1_214980-S-10	TGGT1_212130-S-55
TGGT1_205562-S-2827	TGGT1_214980-S-995	TGGT1_212140-S-124
TGGT1_205562-S-3483	TGGT1_214990-S-1008	TGGT1_212210-S-112
TGGT1_205562-S-3484	TGGT1_215010-S-52	TGGT1_212210-S-163
TGGT1_205562-S-3488	TGGT1_215010-S-429	TGGT1_212210-S-200
TGGT1_205562-S-3491	TGGT1_215010-T-768	TGGT1_212210-S-59
TGGT1_205562-S-4070	TGGT1_215010-S-17	TGGT1_212210-T-160
TGGT1_205562-S-4073	TGGT1_215030-S-144	TGGT1_212220-S-668
TGGT1_205562-S-4077	TGGT1_215030-S-919	TGGT1_212220-S-703
TGGT1_205562-S-4372	TGGT1_215040-S-688	TGGT1_212220-S-959
TGGT1_205562-S-4483	TGGT1_215080-S-2751	TGGT1_212220-T-671
TGGT1_205562-S-4720	TGGT1_215150-S-87	TGGT1_212250-S-408
TGGT1_205562-S-5108	TGGT1_215150-S-945	TGGT1_212260-S-127
TGGT1_205562-S-5202	TGGT1_215230-Y-418	TGGT1_212260-S-267
TGGT1_205562-S-5272	TGGT1_215230-S-517	TGGT1_212260-S-94
TGGT1_205562-S-5314	TGGT1_215230-S-173	TGGT1_212290-S-281
TGGT1_205562-S-5316	TGGT1_215230-S-337	TGGT1_212290-S-312
TGGT1_205562-S-5317	TGGT1_215260-S-1608	TGGT1_212770-S-602
TGGT1_205562-S-5325	TGGT1_215260-S-1605	TGGT1_212780-S-449
TGGT1_205562-S-5331	TGGT1_215260-S-16	TGGT1_212820-S-294
TGGT1_205562-S-5332	TGGT1_215300-S-437	TGGT1_212820-S-305
TGGT1_205562-S-5334	TGGT1_215380-S-676	TGGT1_212820-S-306
TGGT1_205562-S-5335	TGGT1_215420-S-7	TGGT1_212820-S-311
TGGT1_205562-S-5352	TGGT1_215550-S-850	TGGT1_212820-S-315
TGGT1_205562-S-74	TGGT1_215560-S-384	TGGT1_212820-S-368
TGGT1_205562-T-4072	TGGT1_215620-S-893	TGGT1_212820-S-410
TGGT1_205562-T-5315	TGGT1_215910-S-2886	TGGT1_212820-S-420
TGGT1_205580-S-347	TGGT1_215950-T-1564	TGGT1_212820-S-511
TGGT1_205580-T-52	TGGT1_215980-S-66	TGGT1_212820-S-809
TGGT1_205580-T-64	TGGT1_216000-T-145	TGGT1_212820-S-891
TGGT1_205600-S-101	TGGT1_216000-T-6	TGGT1_212820-S-895
TGGT1_205600-S-102	TGGT1_216000-S-2	TGGT1_212820-S-922
TGGT1_205600-S-17	TGGT1_216030A-S-800	TGGT1_212820-S-969
TGGT1_205600-S-20	TGGT1_216030A-S-508	TGGT1_212820-S-979
TGGT1_205600-S-26	TGGT1_216030B-S-287	TGGT1_212820-T-445
TGGT1_205600-S-29	TGGT1_216030B-S-291	TGGT1_212860-S-29
TGGT1_205600-S-87	TGGT1_216050-S-17	TGGT1_212860-S-356
TGGT1_205625-S-297	TGGT1_216060-S-488	TGGT1_212860-S-370
TGGT1_205625-S-337	TGGT1_216060-S-492	TGGT1_212860-T-40
TGGT1_205625-S-338	TGGT1_216080-S-14	TGGT1_212880-S-1886
TGGT1_205625-S-474	TGGT1_216080-S-57	TGGT1_212930-S-211
TGGT1_205625-S-475	TGGT1_216080-T-55	TGGT1_212960B-S-254
TGGT1_205625-T-300	TGGT1_216160-S-58	TGGT1_212960B-S-271
TGGT1_205640-S-1214	TGGT1_216210-S-4466	TGGT1_212960B-S-315
TGGT1_205640-S-1229	TGGT1_216210-S-3991	TGGT1_212960B-S-318
TGGT1_205640-S-1675	TGGT1_216220-S-65	TGGT1_212980-S-260
TGGT1_205640-T-1679	TGGT1_216220-S-679	TGGT1_212980-S-295
TGGT1_205650-S-111	TGGT1_216220-S-347	TGGT1_212980-S-355
TGGT1_205650-S-254	TGGT1_216335-S-4490	TGGT1_212980-S-389
TGGT1_205650-S-572	TGGT1_216370-S-387	TGGT1_212980-S-391
TGGT1_205650-S-597	TGGT1_216370-S-142	TGGT1_212980-S-505
TGGT1_205650-S-601	TGGT1_216375-S-286	TGGT1_212980-S-558
TGGT1_205650-S-785	TGGT1_216380-S-1330	TGGT1_212990-S-263
TGGT1_205650-S-787	TGGT1_216380-S-513	TGGT1_212990-S-34
TGGT1_205650-S-965	TGGT1_216435-S-268	TGGT1_212990-S-357
TGGT1_205650-S-980	TGGT1_216460-S-206	TGGT1_212990-S-359
TGGT1_205650-T-246	TGGT1_216460-S-154	TGGT1_213030-S-116
TGGT1_205650-T-592	TGGT1_216480-T-420	TGGT1_213030-S-123
TGGT1_205650-T-790	TGGT1_216480-S-417	TGGT1_213030-S-137
TGGT1_205650-T-984	TGGT1_216560-S-22	TGGT1_213030-S-182
TGGT1_205680-S-730	TGGT1_216560-S-56	TGGT1_213030-T-126
TGGT1_205680-S-794	TGGT1_216580-T-417	TGGT1_213040-S-1059
TGGT1_205690-S-370	TGGT1_216590-S-453	TGGT1_213040-S-1197
TGGT1_205700-S-331	TGGT1_216600-S-589	TGGT1_213040-S-1345
TGGT1_205710-S-654	TGGT1_216600-S-590	TGGT1_213040-S-1348
TGGT1_206300-S-287	TGGT1_216600-S-587	TGGT1_213040-S-1349
TGGT1_206300-S-555	TGGT1_216610-S-7	TGGT1_213040-S-1397
TGGT1_206300-S-558	TGGT1_216620-S-1704	TGGT1_213040-S-1423
TGGT1_206300-S-628	TGGT1_216620-S-3630	TGGT1_213040-S-1542
TGGT1_206300-T-136	TGGT1_216670-S-323	TGGT1_213040-S-1666
TGGT1_206320-S-39	TGGT1_216670-T-45	TGGT1_213040-S-1667
TGGT1_206320-S-41	TGGT1_216670-S-644	TGGT1_213040-S-175
TGGT1_206320-S-44	TGGT1_216730-S-872	TGGT1_213040-S-699
TGGT1_206320-S-46	TGGT1_216730-S-423	TGGT1_213040-S-788
TGGT1_206320-S-72	TGGT1_216730-S-662	TGGT1_213040-S-797
TGGT1_206320-T-237	TGGT1_216730-S-924	TGGT1_213040-S-992
TGGT1_206320-T-45	TGGT1_216730-S-913	TGGT1_213040-S-998
TGGT1_206320-Y-238	TGGT1_216730-S-921	TGGT1_213040-T-1547
TGGT1_206380-S-1831	TGGT1_216740A-S-723	TGGT1_213060-S-1036
TGGT1_206380-S-516	TGGT1_216740A-S-287	TGGT1_213060-S-1275
TGGT1_206380-S-591	TGGT1_216750-S-8	TGGT1_213060-S-1489
TGGT1_206380-T-2122	TGGT1_216750-S-31	TGGT1_213060-S-1593
TGGT1_206380-T-610	TGGT1_216780-S-61	TGGT1_213060-S-1626
TGGT1_206380-T-82	TGGT1_216780-S-636	TGGT1_213060-S-1689
TGGT1_206415-S-2153	TGGT1_216810-S-59	TGGT1_213060-S-2127
TGGT1_206415-S-2163	TGGT1_216840-S-240	TGGT1_213060-S-2292
TGGT1_206415-S-2199	TGGT1_216880-S-2	TGGT1_213060-S-2991
TGGT1_206415-S-64	TGGT1_216880-S-283	TGGT1_213060-T-1135
TGGT1_206415-T-2157	TGGT1_216890-S-997	TGGT1_213067-S-132
TGGT1_206450-S-1053	TGGT1_216900-S-131	TGGT1_213300-S-2035
TGGT1_206450-S-1319	TGGT1_216900-S-139	TGGT1_213300-T-4693
TGGT1_206450-S-1425	TGGT1_216900-S-137	TGGT1_213325-S-1397
TGGT1_206450-S-1458	TGGT1_216900-S-207	TGGT1_213325-S-2332
TGGT1_206450-S-2172	TGGT1_216930-S-304	TGGT1_213388-S-108
TGGT1_206450-S-2188	TGGT1_216930-S-23	TGGT1_213388-S-1106
TGGT1_206450-S-2391	TGGT1_216980-S-403	TGGT1_213388-S-1176
TGGT1_206450-S-2393	TGGT1_216990-S-364	TGGT1_213388-S-387
TGGT1_206450-S-2495	TGGT1_217050-S-301	TGGT1_213388-S-98
TGGT1_206450-S-2500	TGGT1_217440-S-156	TGGT1_213392-S-2219
TGGT1_206450-S-2547	TGGT1_217440-S-10	TGGT1_213392-S-2231
TGGT1_206450-S-2570	TGGT1_217460-S-293	TGGT1_213392-S-449
TGGT1_206450-S-2683	TGGT1_217460-T-794	TGGT1_213392-S-493
TGGT1_206450-S-2686	TGGT1_217480-S-1123	TGGT1_213392-S-780
TGGT1_206450-S-3514	TGGT1_217510-S-101	TGGT1_213392-S-990
TGGT1_206450-S-3721	TGGT1_217510-S-98	TGGT1_213392-T-784
TGGT1_206450-S-3724	TGGT1_217510-S-102	TGGT1_213400-S-37
TGGT1_206450-S-449	TGGT1_217510-T-86	TGGT1_213550-S-564
TGGT1_206450-S-453	TGGT1_217540-S-334	TGGT1_213610-S-335
TGGT1_206450-S-459	TGGT1_217540-S-258	TGGT1_213610-S-535
TGGT1_206450-S-463	TGGT1_217540-Y-271	TGGT1_213610-S-552
TGGT1_206450-S-527	TGGT1_217600-S-497	TGGT1_213610-S-553
TGGT1_206450-S-534	TGGT1_217665-S-9	TGGT1_213610-S-594
TGGT1_206450-S-538	TGGT1_217680-S-654	TGGT1_213610-S-678
TGGT1_206450-S-541	TGGT1_217680-S-1845	TGGT1_213746-S-183
TGGT1_206450-S-833	TGGT1_217680-T-153	TGGT1_213770-S-207
TGGT1_206450-S-968	TGGT1_217680-T-683	TGGT1_213770-S-47
TGGT1_206450-S-996	TGGT1_217688-S-408	TGGT1_213790-S-118
TGGT1_206450-T-1317	TGGT1_217700-S-1135	TGGT1_213790-S-478
TGGT1_206450-T-1412	TGGT1_218070-S-13	TGGT1_213790-S-481
TGGT1_206450-T-1550	TGGT1_218070-S-1549	TGGT1_213790-S-495
TGGT1_206450-T-1554	TGGT1_218070-S-1222	TGGT1_213790-S-497
TGGT1_206450-T-1642	TGGT1_218070-S-59	TGGT1_213790-S-550
TGGT1_206450-T-2157	TGGT1_218070-S-1731	TGGT1_213790-T-482
TGGT1_206450-T-2169	TGGT1_218070-S-1319	TGGT1_213870-S-279
TGGT1_206450-T-2387	TGGT1_218070-S-1125	TGGT1_213900-S-1036
TGGT1_206450-T-2534	TGGT1_218240-S-993	TGGT1_213900-S-46
TGGT1_206450-T-2577	TGGT1_218240-T-728	TGGT1_213900-S-938
TGGT1_206450-T-2823	TGGT1_218240-S-1152	TGGT1_213900-S-942
TGGT1_206450-T-3101	TGGT1_218240-S-594	TGGT1_213910-S-353
TGGT1_206450-T-3486	TGGT1_218270-S-361	TGGT1_213950-S-135
TGGT1_206450-T-460	TGGT1_218280-S-147	TGGT1_213950-S-186
TGGT1_206450-T-472	TGGT1_218300-S-166	TGGT1_213950-S-195
TGGT1_206450-T-542	TGGT1_218300-S-607	TGGT1_213950-S-281
TGGT1_206450-T-964	TGGT1_218300-S-340	TGGT1_213950-T-129
TGGT1_206450-T-970	TGGT1_218300-S-603	TGGT1_214080-S-234
TGGT1_206500-S-984	TGGT1_218300-S-969	TGGT1_214080-S-53
TGGT1_206540-S-1258	TGGT1_218520-S-217	TGGT1_214080-T-209
TGGT1_206540-S-1277	TGGT1_218520-S-269	TGGT1_214080-T-58
TGGT1_206540-S-55	TGGT1_218520-S-335	TGGT1_214090-S-1003
TGGT1_206540-S-59	TGGT1_218530-S-337	TGGT1_214090-S-1018
TGGT1_206540-S-77	TGGT1_218560-S-1736	TGGT1_214090-S-1084
TGGT1_206540-S-79	TGGT1_218570-S-24	TGGT1_214090-S-1113
TGGT1_206540-T-329	TGGT1_218570-S-26	TGGT1_214090-S-1253
TGGT1_206580-S-1135	TGGT1_218580-S-2693	TGGT1_214090-S-1279
TGGT1_206580-S-1157	TGGT1_218580-S-310	TGGT1_214090-S-1318
TGGT1_206580-S-1160	TGGT1_218600-S-13	TGGT1_214090-S-1387
TGGT1_206580-S-1321	TGGT1_218600-S-181	TGGT1_214090-S-1482
TGGT1_206580-S-1326	TGGT1_218600-S-688	TGGT1_214090-S-1487
TGGT1_206580-S-1380	TGGT1_218610-S-1233	TGGT1_214090-S-1491
TGGT1_206580-S-1386	TGGT1_218610-S-1129	TGGT1_214090-S-1510
TGGT1_206580-S-1396	TGGT1_218610-S-1131	TGGT1_214090-S-1529
TGGT1_206580-S-1543	TGGT1_218720-S-635	TGGT1_214090-S-1544
TGGT1_206580-S-1899	TGGT1_218720-S-787	TGGT1_214090-S-852
TGGT1_206580-S-208	TGGT1_218720-S-825	TGGT1_214090-S-871
TGGT1_206580-S-218	TGGT1_218720-S-842	TGGT1_214090-S-928
TGGT1_206580-S-2207	TGGT1_218720-S-835	TGGT1_214090-S-932
TGGT1_206580-S-2217	TGGT1_218720-S-744	TGGT1_214090-S-940
TGGT1_206580-S-2218	TGGT1_218720-S-742	TGGT1_214090-S-983
TGGT1_206580-S-2222	TGGT1_218730-T-162	TGGT1_214090-S-996
TGGT1_206580-S-2247	TGGT1_218730-S-165	TGGT1_214090-S-999
TGGT1_206580-S-2292	TGGT1_218730-S-109	TGGT1_214090-T-1030
TGGT1_206580-S-2375	TGGT1_218730-S-176	TGGT1_214090-T-1219
TGGT1_206580-S-3080	TGGT1_218780-S-200	TGGT1_214090-T-1404
TGGT1_206580-S-3956	TGGT1_218780-S-208	TGGT1_214090-T-1636
TGGT1_206580-S-3974	TGGT1_218780-S-8	TGGT1_214090-T-937
TGGT1_206580-S-3978	TGGT1_218780-S-199	TGGT1_214110-S-304
TGGT1_206580-S-403	TGGT1_218780-S-191	TGGT1_214120-S-525
TGGT1_206580-S-4033	TGGT1_218780-S-206	TGGT1_214130-S-1489
TGGT1_206580-S-4036	TGGT1_218780-S-203	TGGT1_214180-S-241
TGGT1_206580-S-4042	TGGT1_218780-S-202	TGGT1_214180-S-253
TGGT1_206580-S-4108	TGGT1_218780-S-224	TGGT1_214180-S-434
TGGT1_206580-S-4110	TGGT1_218820-S-19	TGGT1_214200-S-1108
TGGT1_206580-S-4113	TGGT1_218870-S-16	TGGT1_214210-S-417
TGGT1_206580-S-4210	TGGT1_218940-S-316	TGGT1_214210-S-478
TGGT1_206580-S-4214	TGGT1_218960-S-745	TGGT1_214210-S-481
TGGT1_206580-S-4446	TGGT1_218960-S-1690	TGGT1_214210-S-6
TGGT1_206580-S-573	TGGT1_218960-S-2232	TGGT1_214210-T-420
TGGT1_206580-S-700	TGGT1_218960-S-2036	TGGT1_214230-S-2159
TGGT1_206580-T-1319	TGGT1_218960-S-998	TGGT1_214230-S-2761
TGGT1_206580-T-2209	TGGT1_218960-S-446	TGGT1_214230-S-2927
TGGT1_206580-T-2227	TGGT1_219120-S-213	TGGT1_214230-T-2167
TGGT1_206580-T-2246	TGGT1_219120-S-239	TGGT1_214240-S-1179
TGGT1_206580-T-3982	TGGT1_219120-S-495	TGGT1_214240-S-1767
TGGT1_206580-T-407	TGGT1_219120-S-380	TGGT1_214240-S-471
TGGT1_206580-T-4207	TGGT1_219170-S-298	TGGT1_214240-S-492
TGGT1_206580-T-4362	TGGT1_219180-S-304	TGGT1_214260-S-1309
TGGT1_206590-S-125	TGGT1_219260B-S-334	TGGT1_214260-S-1317
TGGT1_206590-S-133	TGGT1_219260B-S-835	TGGT1_214260-S-1324
TGGT1_206590-S-134	TGGT1_219270-T-11	TGGT1_214260-S-1354
TGGT1_206590-S-182	TGGT1_219270-T-69	TGGT1_214260-S-1357
TGGT1_206590-S-192	TGGT1_219270-S-22	TGGT1_214260-S-1370
TGGT1_206590-S-200	TGGT1_219270-S-19	TGGT1_214270-S-17
TGGT1_206590-S-206	TGGT1_219270-S-21	TGGT1_214270-S-18
TGGT1_206590-S-240	TGGT1_219300-S-13	TGGT1_214270-S-209
TGGT1_206590-S-407	TGGT1_219320-S-269	TGGT1_214270-S-245
TGGT1_206590-S-431	TGGT1_219320-S-62	TGGT1_214270-S-253
TGGT1_206590-S-72	TGGT1_219320-S-380	TGGT1_214270-S-263
TGGT1_206590-S-82	TGGT1_219320-S-372	TGGT1_214270-S-302
TGGT1_206590-S-94	TGGT1_219440-T-571	TGGT1_214270-S-418
TGGT1_206590-S-96	TGGT1_219460-S-558	TGGT1_214320-S-17
TGGT1_206590-T-129	TGGT1_219460-S-70	TGGT1_214320-S-513
TGGT1_206590-T-161	TGGT1_219460-S-477	TGGT1_214320-S-515
TGGT1_206590-T-163	TGGT1_219460-S-476	TGGT1_214320-S-523
TGGT1_206590-T-175	TGGT1_219460-S-473	TGGT1_214320-S-524
TGGT1_206590-T-178	TGGT1_219520-S-25	TGGT1_214320-S-526
TGGT1_206590-T-180	TGGT1_219600-T-6	TGGT1_214320-S-558
TGGT1_206590-T-197	TGGT1_219600-S-66	TGGT1_214320-T-562
TGGT1_206590-T-203	TGGT1_219600-S-756	TGGT1_214340-T-164
TGGT1_206590-T-750	TGGT1_219600-S-183	TGGT1_214440-S-109
TGGT1_206590-T-771	TGGT1_219600-S-763	TGGT1_214440-S-306
TGGT1_206590-T-775	TGGT1_219600-S-755	TGGT1_214440-S-308
TGGT1_206630-S-436	TGGT1_219630-S-461	TGGT1_214440-S-311
TGGT1_206630-S-568	TGGT1_219630-S-338	TGGT1_214440-S-82
TGGT1_206640-S-1013	TGGT1_219682-S-569	TGGT1_214440-S-92
TGGT1_206640-S-112	TGGT1_219682-S-668	TGGT1_214440-S-98
TGGT1_206640-S-116	TGGT1_219682-S-633	TGGT1_214440-T-93
TGGT1_206640-S-120	TGGT1_219710-S-1600	TGGT1_214470-S-209
TGGT1_206640-S-121	TGGT1_219710-S-141	TGGT1_214470-S-231
TGGT1_206640-S-135	TGGT1_219710-S-1227	TGGT1_214470-S-245
TGGT1_206640-S-138	TGGT1_219710-S-887	TGGT1_214470-S-300
TGGT1_206640-S-142	TGGT1_219710-S-1088	TGGT1_214470-T-280
TGGT1_206640-S-150	TGGT1_219710-S-363	TGGT1_214500-S-397
TGGT1_206640-S-164	TGGT1_219720-S-2	TGGT1_214520-S-194
TGGT1_206640-S-186	TGGT1_219800-S-194	TGGT1_214560-S-1441
TGGT1_206640-S-209	TGGT1_219850-S-401	TGGT1_214600-S-1311
TGGT1_206640-S-375	TGGT1_219860-S-407	TGGT1_214600-S-1315
TGGT1_206640-S-388	TGGT1_219860-S-19	TGGT1_214600-S-1632
TGGT1_206640-S-398	TGGT1_219860-S-6	TGGT1_214600-S-1770
TGGT1_206640-S-571	TGGT1_219860-S-42	TGGT1_214600-S-2226
TGGT1_206640-S-574	TGGT1_220090-S-166	TGGT1_214600-S-2229
TGGT1_206640-S-656	TGGT1_220090-S-169	TGGT1_214600-S-2251
TGGT1_206640-T-168	TGGT1_220190-S-270	TGGT1_214600-S-2276
TGGT1_206640-T-376	TGGT1_220208-S-1243	TGGT1_214600-S-2291
TGGT1_206640-T-389	TGGT1_220208-S-1248	TGGT1_214600-S-2292
TGGT1_206640-T-403	TGGT1_220212-S-460	TGGT1_214600-S-2296
TGGT1_206670-S-1149	TGGT1_220230A-S-14	TGGT1_214600-S-3313
TGGT1_206670-S-1619	TGGT1_220230A-S-13	TGGT1_214600-S-3317
TGGT1_206670-S-1830	TGGT1_220230A-S-18	TGGT1_214600-S-3341
TGGT1_206670-S-1877	TGGT1_220230B-S-205	TGGT1_214600-S-3719
TGGT1_206670-S-1901	TGGT1_220230B-S-275	TGGT1_214600-S-3793
TGGT1_206670-S-1903	TGGT1_220240-S-463	TGGT1_214600-S-3811
TGGT1_206670-S-1997	TGGT1_220250-S-6	TGGT1_214600-S-3972
TGGT1_206670-S-262	TGGT1_220260-S-423	TGGT1_214600-S-638
TGGT1_206670-S-271	TGGT1_220270-S-432	TGGT1_214610-S-2700
TGGT1_206670-S-273	TGGT1_220270-T-406	TGGT1_214610-S-2796
TGGT1_206670-S-329	TGGT1_220360-S-1162	TGGT1_214610-S-280
TGGT1_206670-S-359	TGGT1_220360-S-1112	TGGT1_214610-S-3005
TGGT1_206670-S-366	TGGT1_220360-S-57	TGGT1_214610-S-336
TGGT1_206670-S-682	TGGT1_220360-S-392	TGGT1_214620-S-187
TGGT1_206670-T-1443	TGGT1_220360-S-1165	TGGT1_214770-S-180
TGGT1_206670-T-1618	TGGT1_220360-T-452	TGGT1_214800-S-297
TGGT1_206670-T-370	TGGT1_220370-S-513	TGGT1_214830-S-442
TGGT1_206690-S-79	TGGT1_220370-S-681	TGGT1_214830-S-581
TGGT1_206690-T-329	TGGT1_220370-S-857	TGGT1_214880-S-343
TGGT1_206690-T-334	TGGT1_220370-S-939	TGGT1_214880-S-357
TGGT1_206690-T-37	TGGT1_220430-S-9	TGGT1_214880-S-386
TGGT1_206690-T-52	TGGT1_220430-S-851	TGGT1_214880-S-425
TGGT1_206690-Y-344	TGGT1_220430-S-827	TGGT1_214880-S-526
TGGT1_207080-S-187	TGGT1_220430-T-692	TGGT1_214880-S-617
TGGT1_207080-S-189	TGGT1_220450-S-290	TGGT1_214880-S-625
TGGT1_207100-S-110	TGGT1_220450-S-238	TGGT1_214880-S-721
TGGT1_207100-S-116	TGGT1_220510-S-298	TGGT1_214880-S-763
TGGT1_207100-S-459	TGGT1_220510-S-287	TGGT1_214880-S-92
TGGT1_207100-S-462	TGGT1_220510-S-549	TGGT1_214880-T-664
TGGT1_207100-S-691	TGGT1_220510-S-548	TGGT1_214880-T-673
TGGT1_207100-S-702	TGGT1_220510-S-449	TGGT1_214880-T-717
TGGT1_207100-T-695	TGGT1_220510-T-448	TGGT1_214880-T-759
TGGT1_207120-S-3034	TGGT1_220520-S-1260	TGGT1_214880-T-768
TGGT1_207120-S-3130	TGGT1_220520-S-149	TGGT1_214880-T-839
TGGT1_207120-S-3187	TGGT1_220570-S-307	TGGT1_214950-S-5
TGGT1_207120-S-3191	TGGT1_220570-S-431	TGGT1_214950-S-8
TGGT1_207370-S-104	TGGT1_220570-S-176	TGGT1_214960-S-425
TGGT1_207370-S-105	TGGT1_220600-T-8	TGGT1_214960-S-767
TGGT1_207370-S-1072	TGGT1_220600-S-13	TGGT1_214960-S-771
TGGT1_207370-S-1145	TGGT1_220610-S-311	TGGT1_214960-S-772
TGGT1_207370-S-208	TGGT1_220900-S-659	TGGT1_214970-S-21
TGGT1_207370-S-451	TGGT1_220900-S-162	TGGT1_214970-S-36
TGGT1_207370-S-666	TGGT1_220900-S-166	TGGT1_214970-S-614
TGGT1_207370-S-683	TGGT1_220900-S-278	TGGT1_214970-S-62
TGGT1_207370-S-687	TGGT1_220900-S-208	TGGT1_214980-S-1048
TGGT1_207370-S-850	TGGT1_220900-S-335	TGGT1_214980-S-1084
TGGT1_207370-S-87	TGGT1_220900-S-342	TGGT1_214980-S-920
TGGT1_207370-S-88	TGGT1_220900-S-344	TGGT1_214990-S-1154
TGGT1_207370-S-89	TGGT1_220900-T-18	TGGT1_214990-S-1252
TGGT1_207370-S-92	TGGT1_220900-S-19	TGGT1_214990-S-131
TGGT1_207370-T-115	TGGT1_220900-S-10	TGGT1_214990-S-1576
TGGT1_207370-T-212	TGGT1_220900-T-6	TGGT1_214990-S-1833
TGGT1_207400-S-255	TGGT1_220900-S-315	TGGT1_214990-S-2019
TGGT1_207400-S-284	TGGT1_220910-S-1396	TGGT1_214990-S-2100
TGGT1_207430-S-715	TGGT1_220920-T-1398	TGGT1_214990-S-2294
TGGT1_207590-S-502	TGGT1_220920-S-1605	TGGT1_214990-S-2353
TGGT1_207590-S-8	TGGT1_220920-S-64	TGGT1_214990-S-277
TGGT1_207690-T-47	TGGT1_221180-S-784	TGGT1_214990-S-3056
TGGT1_207710-S-33	TGGT1_221180-S-277	TGGT1_214990-S-3144
TGGT1_207720-S-1210	TGGT1_221180-S-767	TGGT1_215010-S-13
TGGT1_207720-S-926	TGGT1_221200A-S-758	TGGT1_215010-S-745
TGGT1_207820-S-309	TGGT1_221200A-S-907	TGGT1_215030-S-1062
TGGT1_207820-S-394	TGGT1_221200A-S-903	TGGT1_215040-S-1273
TGGT1_207820-S-41	TGGT1_221200B-S-1122	TGGT1_215040-S-578
TGGT1_207830-S-30	TGGT1_221200B-S-792	TGGT1_215080-S-1698
TGGT1_207830-S-49	TGGT1_221200B-S-565	TGGT1_215080-S-1745
TGGT1_207830-S-61	TGGT1_221200B-S-789	TGGT1_215150-S-1524
TGGT1_207830-S-82	TGGT1_221200B-S-1041	TGGT1_215150-S-1656
TGGT1_207830-T-31	TGGT1_221200B-S-1212	TGGT1_215150-S-195
TGGT1_207830-T-75	TGGT1_221200B-S-369	TGGT1_215150-S-501
TGGT1_207840-S-125	TGGT1_221200B-S-944	TGGT1_215170-S-74
TGGT1_207900-S-685	TGGT1_221280-S-3703	TGGT1_215220-T-167
TGGT1_207900-T-686	TGGT1_221310-T-646	TGGT1_215230-S-358
TGGT1_207910-S-27	TGGT1_221350-S-87	TGGT1_215230-T-130
TGGT1_207910-T-46	TGGT1_221360-S-138	TGGT1_215260-S-1566
TGGT1_207920-S-476	TGGT1_221380-S-16	TGGT1_215260-S-1569
TGGT1_207960-S-419	TGGT1_221390-S-421	TGGT1_215260-S-1615
TGGT1_208010-S-23	TGGT1_221390-S-294	TGGT1_215260-S-897
TGGT1_208010-S-27	TGGT1_221390-S-320	TGGT1_215260-S-907
TGGT1_208010-S-295	TGGT1_221390-S-864	TGGT1_215260-S-908
TGGT1_208010-S-52	TGGT1_221390-S-775	TGGT1_215260-T-1118
TGGT1_208010-T-22	TGGT1_221390-S-601	TGGT1_215260-T-1575
TGGT1_208050-S-1008	TGGT1_221390-S-267	TGGT1_215380-S-347
TGGT1_208050-S-1011	TGGT1_221400-S-1492	TGGT1_215380-S-37
TGGT1_208050-S-451	TGGT1_221410-S-449	TGGT1_215380-S-60
TGGT1_208050-S-454	TGGT1_221450-S-76	TGGT1_215380-S-684
TGGT1_208050-S-668	TGGT1_221450-S-165	TGGT1_215400-S-95
TGGT1_208070-S-1125	TGGT1_221470-T-7	TGGT1_215440-S-728
TGGT1_208070-S-1335	TGGT1_221480-T-224	TGGT1_215460-T-148
TGGT1_208070-S-1337	TGGT1_221570-S-224	TGGT1_215490-S-259
TGGT1_208070-S-1343	TGGT1_221610-S-5	TGGT1_215490-S-271
TGGT1_208070-S-1883	TGGT1_221610-S-141	TGGT1_215490-S-308
TGGT1_208070-S-2095	TGGT1_221610-S-145	TGGT1_215490-S-310
TGGT1_208070-S-2261	TGGT1_221610-S-144	TGGT1_215560-S-564
TGGT1_208070-S-2509	TGGT1_221610-T-196	TGGT1_215560-T-571
TGGT1_208070-S-2532	TGGT1_221630-S-811	TGGT1_215700-S-1111
TGGT1_208070-S-2622	TGGT1_221630-S-1508	TGGT1_215700-S-1360
TGGT1_208070-S-2630	TGGT1_221630-S-675	TGGT1_215700-S-1650
TGGT1_208070-S-2631	TGGT1_221630-S-1223	TGGT1_215700-S-1818
TGGT1_208070-S-874	TGGT1_221660-S-181	TGGT1_215700-S-2444
TGGT1_208070-S-911	TGGT1_221660-S-16	TGGT1_215700-S-710
TGGT1_208070-S-946	TGGT1_221660-S-283	TGGT1_215700-S-741
TGGT1_208070-S-947	TGGT1_221660-S-122	TGGT1_215700-S-769
TGGT1_208070-S-949	TGGT1_221660-S-285	TGGT1_215730-S-315
TGGT1_208070-T-1121	TGGT1_221660-S-1572	TGGT1_215890-S-1222
TGGT1_208070-T-2066	TGGT1_221660-S-1424	TGGT1_215910-T-1389
TGGT1_208070-T-2531	TGGT1_221660-S-13	TGGT1_215950-S-1047
TGGT1_208070-T-953	TGGT1_221660-S-17	TGGT1_215950-S-634
TGGT1_208090-S-166	TGGT1_221670-S-1186	TGGT1_216000-S-297
TGGT1_208200-S-182	TGGT1_221670-S-588	TGGT1_216000-S-330
TGGT1_208200-S-227	TGGT1_221690-S-2	TGGT1_216000-S-332
TGGT1_208200-S-230	TGGT1_221690-S-5	TGGT1_216000-S-338
TGGT1_208200-S-234	TGGT1_221710-S-769	TGGT1_216000-S-341
TGGT1_208200-S-263	TGGT1_221720-S-698	TGGT1_216000-S-343
TGGT1_208200-S-266	TGGT1_221720-T-680	TGGT1_216000-S-351
TGGT1_208200-T-159	TGGT1_221720-S-2727	TGGT1_216000-S-508
TGGT1_208200-T-168	TGGT1_221870-S-1008	TGGT1_216000-T-299
TGGT1_208200-T-179	TGGT1_221870-S-1013	TGGT1_216000-T-302
TGGT1_208310-S-285	TGGT1_221870-T-985	TGGT1_216000-T-359
TGGT1_208320-S-462	TGGT1_221870-T-424	TGGT1_216030A-S-326
TGGT1_208320-S-463	TGGT1_221940-S-847	TGGT1_216030A-S-364
TGGT1_208320-S-466	TGGT1_221940-S-354	TGGT1_216030A-S-371
TGGT1_208340-S-285	TGGT1_221940-S-356	TGGT1_216030A-S-522
TGGT1_208340-S-627	TGGT1_221940-S-829	TGGT1_216050-S-379
TGGT1_208340-S-996	TGGT1_221980-S-399	TGGT1_216050-S-388
TGGT1_208340-T-270	TGGT1_222000-S-70	TGGT1_216050-S-82
TGGT1_208350-S-330	TGGT1_222010-S-25	TGGT1_216060-S-33
TGGT1_208350-S-76	TGGT1_222050-S-15	TGGT1_216060-S-720
TGGT1_208350-S-79	TGGT1_222050-S-1185	TGGT1_216070-S-1806
TGGT1_208350-S-82	TGGT1_222050-S-93	TGGT1_216080-T-75
TGGT1_208350-T-77	TGGT1_222090-S-10	TGGT1_216130-S-193
TGGT1_208360-S-120	TGGT1_222230-S-1821	TGGT1_216190-S-1688
TGGT1_208360-S-244	TGGT1_222230-S-2036	TGGT1_216190-T-1723
TGGT1_208370-T-1029	TGGT1_222230-S-1522	TGGT1_216210-S-1841
TGGT1_208370-T-1072	TGGT1_222230-S-16	TGGT1_216210-S-2290
TGGT1_208400B-S-1027	TGGT1_222230-S-1508	TGGT1_216210-S-3095
TGGT1_208400B-S-1075	TGGT1_222230-T-1512	TGGT1_216210-S-4049
TGGT1_208400B-S-1210	TGGT1_222240-S-445	TGGT1_216210-S-4058
TGGT1_208400B-S-122	TGGT1_222240-S-889	TGGT1_216210-T-2122
TGGT1_208400B-S-1395	TGGT1_222240-S-891	TGGT1_216220-S-623
TGGT1_208400B-S-1593	TGGT1_222240-S-176	TGGT1_216220-S-63
TGGT1_208400B-S-1646	TGGT1_222240-T-660	TGGT1_216220-S-736
TGGT1_208400B-S-1650	TGGT1_222240-S-155	TGGT1_216250-S-1054
TGGT1_208400B-S-1701	TGGT1_222240-S-145	TGGT1_216260-S-336
TGGT1_208400B-S-1703	TGGT1_222300-S-658	TGGT1_216270-S-158
TGGT1_208400B-S-1725	TGGT1_222300-S-679	TGGT1_216380-S-1722
TGGT1_208400B-S-1726	TGGT1_222300-S-450	TGGT1_216380-S-649
TGGT1_208400B-S-1729	TGGT1_222300-S-343	TGGT1_216460-S-186
TGGT1_208400B-S-1737	TGGT1_222310-S-92	TGGT1_216460-T-184
TGGT1_208400B-S-1765	TGGT1_222410-T-684	TGGT1_216460-T-357
TGGT1_208400B-S-1767	TGGT1_222410-S-64	TGGT1_216480-S-418
TGGT1_208400B-S-333	TGGT1_222410-S-61	TGGT1_216480-S-546
TGGT1_208400B-S-714	TGGT1_222430-S-1270	TGGT1_216540-S-349
TGGT1_208400B-T-121	TGGT1_222430-S-657	TGGT1_216560-S-23
TGGT1_208400B-T-1396	TGGT1_222440-S-349	TGGT1_216560-S-247
TGGT1_208400B-T-1398	TGGT1_222440-T-375	TGGT1_216580-S-160
TGGT1_208400B-T-1401	TGGT1_222440-S-346	TGGT1_216580-S-314
TGGT1_208400B-T-1685	TGGT1_222440-S-343	TGGT1_216580-S-913
TGGT1_208400B-T-1728	TGGT1_222440-S-369	TGGT1_216580-T-546
TGGT1_208420-S-1016	TGGT1_222440-S-321	TGGT1_216620-S-1349
TGGT1_208420-S-184	TGGT1_222710-S-675	TGGT1_216620-S-1373
TGGT1_208420-S-54	TGGT1_222800-S-1609	TGGT1_216620-S-235
TGGT1_208420-T-211	TGGT1_222800-S-307	TGGT1_216620-S-238
TGGT1_208490-S-101	TGGT1_222840-S-127	TGGT1_216620-S-2462
TGGT1_208500-S-573	TGGT1_222860-S-24	TGGT1_216620-S-3581
TGGT1_208500-S-619	TGGT1_222900-T-1543	TGGT1_216620-S-3598
TGGT1_208500-S-634	TGGT1_222900-S-1545	TGGT1_216620-S-3628
TGGT1_208500-T-32	TGGT1_222900-S-1163	TGGT1_216620-S-70
TGGT1_208500-T-38	TGGT1_222900-S-588	TGGT1_216620-S-71
TGGT1_208500-T-614	TGGT1_222900-S-252	TGGT1_216620-T-1650
TGGT1_208510-S-666	TGGT1_222952-S-240	TGGT1_216620-T-2623
TGGT1_208530-S-14	TGGT1_222960-S-1062	TGGT1_216620-T-3624
TGGT1_208540-S-528	TGGT1_222960-S-683	TGGT1_216650-S-192
TGGT1_208540-S-625	TGGT1_223040-S-14	TGGT1_216670-S-140
TGGT1_208540-S-667	TGGT1_223040-T-4	TGGT1_216670-S-259
TGGT1_208540-S-669	TGGT1_223050-S-145	TGGT1_216670-S-409
TGGT1_208540-S-881	TGGT1_223080-S-1183	TGGT1_216670-S-44
TGGT1_208540-T-664	TGGT1_223110-S-24	TGGT1_216670-S-459
TGGT1_208540-T-673	TGGT1_223110-T-3	TGGT1_216670-S-463
TGGT1_208580-S-459	TGGT1_223110-S-2	TGGT1_216670-S-465
TGGT1_208580-S-470	TGGT1_223130-S-491	TGGT1_216670-S-469
TGGT1_208590-S-21	TGGT1_223130-S-504	TGGT1_216670-S-648
TGGT1_208590-S-25	TGGT1_223130-S-329	TGGT1_216670-S-8
TGGT1_208590-T-12	TGGT1_223450A-T-762	TGGT1_216670-S-828
TGGT1_208740-S-422	TGGT1_223480-T-2893	TGGT1_216670-S-864
TGGT1_208750-S-128	TGGT1_223540-Y-99	TGGT1_216670-S-868
TGGT1_208750-S-139	TGGT1_223540-S-309	TGGT1_216670-T-11
TGGT1_208830-S-196	TGGT1_223540-S-658	TGGT1_216670-T-17
TGGT1_208830-S-315	TGGT1_223540-S-90	TGGT1_216670-T-27
TGGT1_208910-S-2922	TGGT1_223590-S-215	TGGT1_216670-T-926
TGGT1_208910-S-651	TGGT1_223600-S-574	TGGT1_216680-S-230
TGGT1_208910-S-654	TGGT1_223610-S-432	TGGT1_216730-S-1023
TGGT1_208970-S-147	TGGT1_223610-S-903	TGGT1_216730-S-72
TGGT1_208990-Y-226	TGGT1_223610-S-831	TGGT1_216740A-S-274
TGGT1_209000-S-10196	TGGT1_223640-S-1154	TGGT1_216740A-S-285
TGGT1_209000-S-10609	TGGT1_223668-S-97	TGGT1_216750-S-125
TGGT1_209000-S-10845	TGGT1_223668-T-77	TGGT1_216750-S-345
TGGT1_209000-S-11472	TGGT1_223668-T-76	TGGT1_216750-S-86
TGGT1_209000-S-11482	TGGT1_223760-S-880	TGGT1_216790-S-339
TGGT1_209000-S-11606	TGGT1_223760-S-360	TGGT1_216810-S-52
TGGT1_209000-S-11749	TGGT1_223760-S-1573	TGGT1_216810-S-60
TGGT1_209000-S-11750	TGGT1_223790-S-896	TGGT1_216810-S-96
TGGT1_209000-S-11751	TGGT1_223790-S-975	TGGT1_216820-S-539
TGGT1_209000-S-11755	TGGT1_223790-S-837	TGGT1_216820-S-551
TGGT1_209000-S-11765	TGGT1_223810-S-1261	TGGT1_216830-S-309
TGGT1_209000-S-11817	TGGT1_223840-T-659	TGGT1_216930-S-269
TGGT1_209000-S-1350	TGGT1_223880-T-906	TGGT1_216930-S-312
TGGT1_209000-S-1354	TGGT1_223880-S-910	TGGT1_217000-S-290
TGGT1_209000-S-1359	TGGT1_223880-S-1547	TGGT1_217000-T-143
TGGT1_209000-S-1364	TGGT1_223880-T-277	TGGT1_217000-T-205
TGGT1_209000-S-1401	TGGT1_223880-S-285	TGGT1_217050-S-1192
TGGT1_209000-S-1405	TGGT1_223880-S-275	TGGT1_217050-S-524
TGGT1_209000-S-1413	TGGT1_223920-S-1105	TGGT1_217220-S-316
TGGT1_209000-S-1556	TGGT1_223940-T-199	TGGT1_217220-S-388
TGGT1_209000-S-2243	TGGT1_223950-S-4	TGGT1_217220-S-690
TGGT1_209000-S-2247	TGGT1_223960-S-373	TGGT1_217220-S-694
TGGT1_209000-S-2518	TGGT1_223960-S-372	TGGT1_217440-S-270
TGGT1_209000-S-2541	TGGT1_223960-S-344	TGGT1_217440-S-338
TGGT1_209000-S-2542	TGGT1_224000-S-461	TGGT1_217440-S-400
TGGT1_209000-S-2729	TGGT1_224000-T-440	TGGT1_217440-S-450
TGGT1_209000-S-2733	TGGT1_224000-S-444	TGGT1_217440-S-59
TGGT1_209000-S-3327	TGGT1_224000-S-713	TGGT1_217440-S-71
TGGT1_209000-S-3349	TGGT1_224050-S-694	TGGT1_217440-S-90
TGGT1_209000-S-3574	TGGT1_224050-S-547	TGGT1_217440-S-96
TGGT1_209000-S-3579	TGGT1_224150-S-645	TGGT1_217440-T-47
TGGT1_209000-S-3603	TGGT1_224160-S-67	TGGT1_217460-S-231
TGGT1_209000-S-3607	TGGT1_224205-S-56	TGGT1_217460-S-382
TGGT1_209000-S-3811	TGGT1_224260-S-3768	TGGT1_217460-S-396
TGGT1_209000-S-3821	TGGT1_224260-S-2237	TGGT1_217480-S-467
TGGT1_209000-S-4074	TGGT1_224260-S-1281	TGGT1_217510-S-113
TGGT1_209000-S-4190	TGGT1_224260-S-1163	TGGT1_217510-S-116
TGGT1_209000-S-4291	TGGT1_224260-T-3820	TGGT1_217510-S-134
TGGT1_209000-S-4361	TGGT1_224260-S-1626	TGGT1_217510-S-152
TGGT1_209000-S-4365	TGGT1_224260-T-4623	TGGT1_217510-S-17
TGGT1_209000-S-4398	TGGT1_224260-S-5401	TGGT1_217510-S-24
TGGT1_209000-S-4400	TGGT1_224260-S-4022	TGGT1_217510-S-245
TGGT1_209000-S-4436	TGGT1_224270-S-674	TGGT1_217540-S-208
TGGT1_209000-S-4453	TGGT1_224270-S-356	TGGT1_217540-S-251
TGGT1_209000-S-4454	TGGT1_224270-S-678	TGGT1_217540-S-263
TGGT1_209000-S-4498	TGGT1_224280-S-324	TGGT1_217540-S-279
TGGT1_209000-S-4530	TGGT1_224330-S-179	TGGT1_217540-S-281
TGGT1_209000-S-4534	TGGT1_224350A-S-495	TGGT1_217540-S-51
TGGT1_209000-S-4561	TGGT1_224480-S-1055	TGGT1_217540-T-277
TGGT1_209000-S-4870	TGGT1_224480-S-1056	TGGT1_217680-S-806
TGGT1_209000-S-4873	TGGT1_224480-S-1237	TGGT1_217688-S-637
TGGT1_209000-S-4875	TGGT1_224480-S-959	TGGT1_217740-S-157
TGGT1_209000-S-4876	TGGT1_224480-S-1248	TGGT1_217770-S-535
TGGT1_209000-S-4978	TGGT1_224480-S-1133	TGGT1_217770-S-846
TGGT1_209000-S-5144	TGGT1_224480-S-1136	TGGT1_217820-S-442
TGGT1_209000-S-5146	TGGT1_224480-S-1102	TGGT1_217820-S-448
TGGT1_209000-S-5148	TGGT1_224480-S-1105	TGGT1_217820-S-452
TGGT1_209000-S-5163	TGGT1_224480-S-1121	TGGT1_217820-T-460
TGGT1_209000-S-5517	TGGT1_224480-S-1084	TGGT1_217870-S-322
TGGT1_209000-S-5533	TGGT1_224520-T-200	TGGT1_217870-S-337
TGGT1_209000-S-5589	TGGT1_224530-T-389	TGGT1_217870-S-358
TGGT1_209000-S-5594	TGGT1_224530-S-57	TGGT1_217870-S-417
TGGT1_209000-S-5758	TGGT1_224530-S-14	TGGT1_217910-S-173
TGGT1_209000-S-5759	TGGT1_224530-S-138	TGGT1_217910-S-174
TGGT1_209000-S-5760	TGGT1_224540-S-152	TGGT1_217910-S-2006
TGGT1_209000-S-5894	TGGT1_224540A-S-1788	TGGT1_218070-S-1084
TGGT1_209000-S-5927	TGGT1_224540B-S-409	TGGT1_218070-S-1171
TGGT1_209000-S-5933	TGGT1_224540B-S-404	TGGT1_218070-S-1216
TGGT1_209000-S-5947	TGGT1_224580-S-418	TGGT1_218070-S-1346
TGGT1_209000-S-5952	TGGT1_224660-S-30	TGGT1_218230-S-367
TGGT1_209000-S-5959	TGGT1_224660-S-36	TGGT1_218240-S-1231
TGGT1_209000-S-6140	TGGT1_224720-S-245	TGGT1_218250-S-269
TGGT1_209000-S-6142	TGGT1_224720-S-257	TGGT1_218250-S-290
TGGT1_209000-S-6146	TGGT1_224720-S-380	TGGT1_218300-S-175
TGGT1_209000-S-6545	TGGT1_224850-S-414	TGGT1_218300-S-319
TGGT1_209000-S-6549	TGGT1_224850-S-649	TGGT1_218300-S-361
TGGT1_209000-S-6554	TGGT1_224850-S-337	TGGT1_218300-S-365
TGGT1_209000-S-7667	TGGT1_224870-T-108	TGGT1_218300-S-406
TGGT1_209000-S-8474	TGGT1_224870-S-1033	TGGT1_218300-S-409
TGGT1_209000-S-8537	TGGT1_224870-S-6918	TGGT1_218300-S-434
TGGT1_209000-S-8728	TGGT1_224870-S-6920	TGGT1_218300-S-633
TGGT1_209000-S-9588	TGGT1_224870-S-4198	TGGT1_218300-S-647
TGGT1_209000-T-11754	TGGT1_224870-S-2106	TGGT1_218300-S-650
TGGT1_209000-T-11866	TGGT1_224870-S-3839	TGGT1_218300-S-718
TGGT1_209000-T-1419	TGGT1_224870-S-6425	TGGT1_218300-T-52
TGGT1_209000-T-1567	TGGT1_224890-S-491	TGGT1_218358-S-30
TGGT1_209000-T-1824	TGGT1_224890-S-329	TGGT1_218358-S-95
TGGT1_209000-T-2533	TGGT1_224928-T-574	TGGT1_218520-S-260
TGGT1_209000-T-2735	TGGT1_224928-T-918	TGGT1_218520-S-263
TGGT1_209000-T-3058	TGGT1_224970-S-870	TGGT1_218520-S-317
TGGT1_209000-T-4299	TGGT1_225000-S-874	TGGT1_218560-T-1108
TGGT1_209000-T-4439	TGGT1_225000-S-568	TGGT1_218580-S-1829
TGGT1_209000-T-4450	TGGT1_225020-S-282	TGGT1_218580-S-2474
TGGT1_209000-T-6978	TGGT1_225020-S-848	TGGT1_218730-S-136
TGGT1_209030-S-240	TGGT1_225020-S-200	TGGT1_218760-S-6
TGGT1_209030-T-67	TGGT1_225070-S-233	TGGT1_218780-S-458
TGGT1_209030-Y-241	TGGT1_225080-S-6	TGGT1_218800-S-379
TGGT1_209050-S-167	TGGT1_225080-S-2	TGGT1_218810-T-161
TGGT1_209100-S-364	TGGT1_225090-T-536	TGGT1_218820-S-140
TGGT1_209100-S-531	TGGT1_225125-T-950	TGGT1_218820-T-142
TGGT1_209100-S-532	TGGT1_225125-S-1795	TGGT1_218830-S-153
TGGT1_209100-S-533	TGGT1_225125-S-2307	TGGT1_218830-S-157
TGGT1_209100-S-534	TGGT1_225125-S-1797	TGGT1_218870-S-38
TGGT1_209100-S-535	TGGT1_225200-S-1293	TGGT1_218960-S-1015
TGGT1_209100-S-536	TGGT1_225230-S-170	TGGT1_218960-S-1395
TGGT1_209100-S-537	TGGT1_225270-S-673	TGGT1_218960-S-1403
TGGT1_209100-S-541	TGGT1_225310-T-175	TGGT1_218960-S-153
TGGT1_209100-Y-525	TGGT1_225320-S-110	TGGT1_218960-S-1737
TGGT1_209108-S-108	TGGT1_225330-S-185	TGGT1_218960-S-1741
TGGT1_209108-S-216	TGGT1_225350-S-196	TGGT1_218960-S-2113
TGGT1_209108-S-219	TGGT1_225470-S-69	TGGT1_218960-S-2114
TGGT1_209108-S-255	TGGT1_225530-S-517	TGGT1_218960-S-2251
TGGT1_209108-S-256	TGGT1_225530-S-188	TGGT1_218960-S-2255
TGGT1_209108-S-311	TGGT1_225530-S-192	TGGT1_218960-S-749
TGGT1_209108-T-176	TGGT1_225540-S-47	TGGT1_218960-T-974
TGGT1_209108-T-338	TGGT1_225540-S-50	TGGT1_219140-S-46
TGGT1_209108-T-99	TGGT1_225540-S-69	TGGT1_219150-S-127
TGGT1_209130-S-521	TGGT1_225540-S-65	TGGT1_219150-S-720
TGGT1_209130-S-817	TGGT1_225540-S-171	TGGT1_219170-S-105
TGGT1_209130-S-818	TGGT1_225540-T-20	TGGT1_219170-S-107
TGGT1_209130-S-826	TGGT1_225540-S-381	TGGT1_219170-S-138
TGGT1_209130-S-833	TGGT1_225540-S-344	TGGT1_219170-S-24
TGGT1_209130-S-882	TGGT1_225540-T-347	TGGT1_219170-S-42
TGGT1_209130-T-832	TGGT1_225560-S-936	TGGT1_219170-S-45
TGGT1_209130-T-842	TGGT1_225560-S-1018	TGGT1_219170-T-52
TGGT1_209160-S-71	TGGT1_225580-S-161	TGGT1_219250-S-790
TGGT1_209190-S-10	TGGT1_225690-S-1260	TGGT1_219270-S-348
TGGT1_209190-S-788	TGGT1_225690-S-1263	TGGT1_219270-S-36
TGGT1_209200-S-152	TGGT1_225690-S-1266	TGGT1_219270-S-37
TGGT1_209200-T-108	TGGT1_225690-S-283	TGGT1_219270-S-376
TGGT1_209200-T-118	TGGT1_225690-S-286	TGGT1_219270-S-55
TGGT1_209200-T-411	TGGT1_225690-S-1277	TGGT1_219270-T-26
TGGT1_209200-T-413	TGGT1_225690-S-481	TGGT1_219270-T-34
TGGT1_209210-S-1029	TGGT1_225690-T-474	TGGT1_219270-T-38
TGGT1_209210-S-108	TGGT1_225690-T-1283	TGGT1_219270-Y-352
TGGT1_209210-S-112	TGGT1_225690-S-493	TGGT1_219300-S-167
TGGT1_209210-S-1296	TGGT1_225690-S-913	TGGT1_219300-S-188
TGGT1_209210-S-1299	TGGT1_225690-T-1150	TGGT1_219320-T-166
TGGT1_209210-S-1411	TGGT1_225690-S-1122	TGGT1_219440-T-161
TGGT1_209210-S-970	TGGT1_225690-S-869	TGGT1_219460-S-1213
TGGT1_209210-S-995	TGGT1_225690-S-322	TGGT1_219460-S-1237
TGGT1_209210-T-1330	TGGT1_225690-S-851	TGGT1_219460-S-20
TGGT1_209210-T-34	TGGT1_225690-T-1182	TGGT1_219460-S-29
TGGT1_209210-Y-1286	TGGT1_225690-S-513	TGGT1_219460-S-346
TGGT1_209210-Y-1329	TGGT1_225690-S-332	TGGT1_219460-S-519
TGGT1_209210-Y-1384	TGGT1_225690-S-1320	TGGT1_219460-S-983
TGGT1_209210-Y-32	TGGT1_225690-S-855	TGGT1_219540-S-491
TGGT1_209250-S-134	TGGT1_225690-S-407	TGGT1_219540-S-799
TGGT1_209250-S-135	TGGT1_225690-S-1543	TGGT1_219540-S-855
TGGT1_209250-S-136	TGGT1_225690-S-1232	TGGT1_219540-T-493
TGGT1_209250-S-138	TGGT1_225690-S-1179	TGGT1_219590-S-41
TGGT1_209250-S-145	TGGT1_225690-S-1176	TGGT1_219590-T-424
TGGT1_209250-S-149	TGGT1_225690-S-340	TGGT1_219600-S-407
TGGT1_209250-S-259	TGGT1_225690-T-478	TGGT1_219600-S-409
TGGT1_209250-S-280	TGGT1_225690-S-981	TGGT1_219630-S-310
TGGT1_209250-S-286	TGGT1_225690-T-1016	TGGT1_219630-S-311
TGGT1_209250-S-685	TGGT1_225690-S-926	TGGT1_219630-S-321
TGGT1_209250-S-690	TGGT1_225690-S-1302	TGGT1_219630-S-324
TGGT1_209250-S-693	TGGT1_225690-S-1587	TGGT1_219630-S-334
TGGT1_209250-S-711	TGGT1_225690-S-519	TGGT1_219630-S-337
TGGT1_209250-S-715	TGGT1_225690-S-980	TGGT1_219630-S-341
TGGT1_209250-S-717	TGGT1_225690-S-976	TGGT1_219630-T-289
TGGT1_209250-S-718	TGGT1_225690-S-515	TGGT1_219640-S-1134
TGGT1_209250-S-947	TGGT1_225690-S-910	TGGT1_219682-S-461
TGGT1_209250-S-990	TGGT1_225690-S-387	TGGT1_219682-S-587
TGGT1_209250-T-684	TGGT1_225690-S-916	TGGT1_219690-S-126
TGGT1_209250-T-704	TGGT1_225840-S-588	TGGT1_219690-S-127
TGGT1_209250-T-721	TGGT1_225850-S-12	TGGT1_219690-S-128
TGGT1_209280-S-427	TGGT1_225860-S-246	TGGT1_219690-T-92
TGGT1_209280-S-434	TGGT1_225890-S-1450	TGGT1_219700-S-10
TGGT1_209280-S-435	TGGT1_225890-S-1445	TGGT1_219700-S-122
TGGT1_209280-S-749	TGGT1_225890-S-1446	TGGT1_219700-S-55
TGGT1_209280-T-493	TGGT1_225890-S-1882	TGGT1_219700-T-127
TGGT1_209290-T-110	TGGT1_225890-S-1958	TGGT1_219710-S-1089
TGGT1_209420-S-60	TGGT1_225890-S-1184	TGGT1_219710-S-1275
TGGT1_209420-T-20	TGGT1_225890-S-569	TGGT1_219710-S-1385
TGGT1_209420-T-63	TGGT1_225890-S-567	TGGT1_219710-S-144
TGGT1_209420-Y-87	TGGT1_225910-S-574	TGGT1_219710-S-148
TGGT1_209440-S-1979	TGGT1_225960-S-2936	TGGT1_219710-S-1554
TGGT1_209440-S-1980	TGGT1_225960-S-1129	TGGT1_219710-S-617
TGGT1_209440-S-472	TGGT1_226020-S-21	TGGT1_219710-T-1136
TGGT1_209440-S-773	TGGT1_226068-S-305	TGGT1_219738-S-1247
TGGT1_209440-S-846	TGGT1_226220-S-193	TGGT1_219738-S-2422
TGGT1_209440-S-931	TGGT1_226220-S-8	TGGT1_219760-S-164
TGGT1_209450-S-363	TGGT1_226250-S-712	TGGT1_219760-S-203
TGGT1_209450-S-364	TGGT1_226250-S-208	TGGT1_219800-S-19
TGGT1_209450-T-350	TGGT1_226250-S-309	TGGT1_219850-S-330
TGGT1_209500-S-1053	TGGT1_226250-S-652	TGGT1_219860-S-776
TGGT1_209500-S-1093	TGGT1_226340-S-23	TGGT1_219860-S-940
TGGT1_209500-S-1095	TGGT1_226340-S-128	TGGT1_220090-S-11
TGGT1_209500-S-1111	TGGT1_226340-S-332	TGGT1_220090-S-146
TGGT1_209500-S-1162	TGGT1_226350-S-457	TGGT1_220090-S-150
TGGT1_209500-S-1165	TGGT1_226390-S-122	TGGT1_220090-S-188
TGGT1_209500-S-1177	TGGT1_226430-S-2	TGGT1_220090-S-200
TGGT1_209500-S-120	TGGT1_226440-S-752	TGGT1_220090-S-204
TGGT1_209500-S-1272	TGGT1_226510-S-481	TGGT1_220090-S-207
TGGT1_209500-S-135	TGGT1_226515-Y-3	TGGT1_220090-S-241
TGGT1_209500-S-158	TGGT1_226540-S-363	TGGT1_220090-S-257
TGGT1_209500-S-1596	TGGT1_226570-T-8	TGGT1_220190-S-403
TGGT1_209500-S-1656	TGGT1_226570-S-6	TGGT1_220190-S-438
TGGT1_209500-S-2049	TGGT1_226570-T-5	TGGT1_220230A-T-28
TGGT1_209500-S-2236	TGGT1_226570-S-2	TGGT1_220240-S-214
TGGT1_209500-S-2238	TGGT1_226570-T-13	TGGT1_220240-S-234
TGGT1_209500-S-2241	TGGT1_226660-S-858	TGGT1_220240-S-278
TGGT1_209500-S-2505	TGGT1_226660-S-517	TGGT1_220270-S-333
TGGT1_209500-S-2678	TGGT1_226660-S-934	TGGT1_220270-S-399
TGGT1_209500-S-2782	TGGT1_226660-T-1777	TGGT1_220270-S-402
TGGT1_209500-S-2786	TGGT1_226680-S-376	TGGT1_220270-S-435
TGGT1_209500-S-2787	TGGT1_226680-S-692	TGGT1_220270-S-436
TGGT1_209500-S-2821	TGGT1_226680-S-691	TGGT1_220270-S-439
TGGT1_209500-S-2835	TGGT1_226680-S-27	TGGT1_220270-S-97
TGGT1_209500-T-1280	TGGT1_226680-T-631	TGGT1_220270-T-416
TGGT1_209500-T-134	TGGT1_226680-S-45	TGGT1_220320-S-155
TGGT1_209500-T-2242	TGGT1_226700-T-422	TGGT1_220320-S-207
TGGT1_209500-Y-130	TGGT1_226700-T-21	TGGT1_220320-S-209
TGGT1_209500-Y-2096	TGGT1_226710-S-281	TGGT1_220320-S-210
TGGT1_209530-S-177	TGGT1_226800-S-139	TGGT1_220360-S-10
TGGT1_209530-S-182	TGGT1_226800-S-431	TGGT1_220360-S-1058
TGGT1_209600-S-142	TGGT1_226810-Y-453	TGGT1_220360-S-1131
TGGT1_209600-S-271	TGGT1_226810-S-570	TGGT1_220360-S-1132
TGGT1_209600-S-279	TGGT1_226810-S-562	TGGT1_220360-S-1134
TGGT1_209600-S-280	TGGT1_226810-S-560	TGGT1_220360-S-1169
TGGT1_209600-S-450	TGGT1_226810-T-412	TGGT1_220360-S-1253
TGGT1_209630-S-97	TGGT1_226810-S-432	TGGT1_220360-S-1270
TGGT1_209640-S-107	TGGT1_226810-S-428	TGGT1_220360-S-1284
TGGT1_209640-S-12	TGGT1_226810-S-430	TGGT1_220360-S-1288
TGGT1_209640-S-33	TGGT1_226810-T-1628	TGGT1_220360-S-359
TGGT1_209640-S-6	TGGT1_226810-S-233	TGGT1_220360-S-39
TGGT1_209730-S-1078	TGGT1_226810-S-1781	TGGT1_220360-S-394
TGGT1_209770-S-870	TGGT1_226810-S-592	TGGT1_220360-S-432
TGGT1_209790-S-18	TGGT1_226890-S-454	TGGT1_220360-S-477
TGGT1_209790-S-21	TGGT1_226890-S-450	TGGT1_220360-S-747
TGGT1_209790-S-24	TGGT1_226890-S-1125	TGGT1_220360-T-1168
TGGT1_209800-S-324	TGGT1_226890-S-957	TGGT1_220370-S-653
TGGT1_209800-S-391	TGGT1_226900-S-200	TGGT1_220370-S-656
TGGT1_209800-S-396	TGGT1_226910-S-848	TGGT1_220370-S-905
TGGT1_209800-S-397	TGGT1_226950-S-1261	TGGT1_220370-S-941
TGGT1_209800-S-412	TGGT1_226950-S-1346	TGGT1_220430-S-22
TGGT1_209800-T-325	TGGT1_226950-S-1336	TGGT1_220450-S-649
TGGT1_209800-T-367	TGGT1_226950-T-37	TGGT1_220470-S-1066
TGGT1_209800-T-387	TGGT1_226960-S-127	TGGT1_220470-T-552
TGGT1_209800-T-399	TGGT1_226960-S-5	TGGT1_220500-S-150
TGGT1_209800-T-402	TGGT1_226970-S-135	TGGT1_220500-S-152
TGGT1_209800-T-409	TGGT1_227000-S-1017	TGGT1_220500-S-182
TGGT1_209800-T-411	TGGT1_227000-S-184	TGGT1_220500-S-186
TGGT1_209850-S-416	TGGT1_227000-S-199	TGGT1_220510-S-22
TGGT1_209860-S-160	TGGT1_227000-S-375	TGGT1_220510-S-26
TGGT1_209860-S-420	TGGT1_227000-T-18	TGGT1_220570-S-568
TGGT1_209860-S-421	TGGT1_227000-S-389	TGGT1_220570-S-628
TGGT1_209880-S-1058	TGGT1_227000-S-121	TGGT1_220600-S-25
TGGT1_209880-S-330	TGGT1_227000-S-226	TGGT1_220600-S-317
TGGT1_209880-S-3796	TGGT1_227000-S-386	TGGT1_220600-S-419
TGGT1_209880-S-4503	TGGT1_227000-S-300	TGGT1_220600-S-422
TGGT1_209880-S-4505	TGGT1_227050-S-706	TGGT1_220600-S-438
TGGT1_209890-S-20	TGGT1_227060-S-305	TGGT1_220600-S-468
TGGT1_209890-S-21	TGGT1_227060-T-303	TGGT1_220600-S-483
TGGT1_209910-S-33	TGGT1_227060-S-407	TGGT1_220600-S-487
TGGT1_209960-S-147	TGGT1_227060-S-409	TGGT1_220600-S-492
TGGT1_209960-S-149	TGGT1_227060-S-16	TGGT1_220600-S-502
TGGT1_209960-S-151	TGGT1_227270-S-235	TGGT1_220600-T-430
TGGT1_209960-S-152	TGGT1_227280-S-198	TGGT1_220600-T-464
TGGT1_209960-S-264	TGGT1_227280-S-197	TGGT1_220610-S-383
TGGT1_209960-S-513	TGGT1_227280-T-145	TGGT1_220860-S-381
TGGT1_209960-S-516	TGGT1_227320-S-286	TGGT1_220860-S-389
TGGT1_209960-T-339	TGGT1_227320-S-316	TGGT1_220860-T-376
TGGT1_209960-T-502	TGGT1_227350-T-1300	TGGT1_220900-S-128
TGGT1_209970-S-1841	TGGT1_227350-T-1891	TGGT1_220900-S-145
TGGT1_209970-S-1925	TGGT1_227360-T-81	TGGT1_220900-S-186
TGGT1_209970-S-1973	TGGT1_227360-T-77	TGGT1_220900-S-190
TGGT1_209970-S-966	TGGT1_227360-S-384	TGGT1_220900-S-210
TGGT1_210270-S-1301	TGGT1_227410-S-414	TGGT1_220900-S-29
TGGT1_210270-T-140	TGGT1_227410-S-1013	TGGT1_220900-S-296
TGGT1_210280-S-143	TGGT1_227450-S-222	TGGT1_220900-S-298
TGGT1_210280-S-99	TGGT1_227450-T-240	TGGT1_220900-S-302
TGGT1_210345-S-1029	TGGT1_227450-S-236	TGGT1_220900-S-306
TGGT1_210345-S-1030	TGGT1_227560-S-18	TGGT1_220900-S-33
TGGT1_210345-S-1691	TGGT1_227610-T-3323	TGGT1_220900-S-332
TGGT1_210345-S-1702	TGGT1_227610-S-2242	TGGT1_220900-S-334
TGGT1_210345-S-1705	TGGT1_227610-S-479	TGGT1_220900-S-381
TGGT1_210345-S-1804	TGGT1_227610-S-2635	TGGT1_220900-S-39
TGGT1_210345-S-1812	TGGT1_227610-T-2484	TGGT1_220900-S-397
TGGT1_210345-S-1813	TGGT1_227610-S-1334	TGGT1_220900-S-403
TGGT1_210345-S-2536	TGGT1_227610-S-1167	TGGT1_220900-S-43
TGGT1_210345-T-1706	TGGT1_227610-S-3550	TGGT1_220900-S-438
TGGT1_210360-S-13	TGGT1_227610-S-3547	TGGT1_220900-S-441
TGGT1_210360-S-8	TGGT1_227610-S-1565	TGGT1_220900-S-463
TGGT1_210408-S-25	TGGT1_227610-T-2263	TGGT1_220900-S-47
TGGT1_210430-S-1110	TGGT1_227610-S-2497	TGGT1_220900-S-619
TGGT1_210430-S-1338	TGGT1_227610-S-1642	TGGT1_220900-S-69
TGGT1_210430-S-1341	TGGT1_227610-S-3412	TGGT1_220900-S-73
TGGT1_210430-S-1505	TGGT1_227610-S-2833	TGGT1_220900-S-97
TGGT1_210430-S-1509	TGGT1_227610-S-2101	TGGT1_220900-T-585
TGGT1_210430-S-1818	TGGT1_227610-S-899	TGGT1_220910-S-1277
TGGT1_210430-S-1820	TGGT1_227610-S-3475	TGGT1_220910-S-1353
TGGT1_210430-S-1887	TGGT1_227610-S-1549	TGGT1_220910-S-1455
TGGT1_210430-S-1890	TGGT1_227610-S-1874	TGGT1_220910-S-1458
TGGT1_210430-S-1906	TGGT1_227610-S-2193	TGGT1_220910-S-1625
TGGT1_210430-S-718	TGGT1_227650-S-8	TGGT1_220950-S-282
TGGT1_210430-S-719	TGGT1_227660-S-29	TGGT1_221180-S-725
TGGT1_210430-S-722	TGGT1_227790-S-9	TGGT1_221180-S-732
TGGT1_210430-S-723	TGGT1_227800-S-597	TGGT1_221180-S-739
TGGT1_210430-T-1291	TGGT1_227800-S-1104	TGGT1_221180-S-741
TGGT1_210430-T-1429	TGGT1_227810-S-193	TGGT1_221180-S-754
TGGT1_210430-T-1826	TGGT1_227810-S-87	TGGT1_221180-S-755
TGGT1_210430-T-1894	TGGT1_227820-T-1913	TGGT1_221180-S-761
TGGT1_210430-T-1994	TGGT1_227820-S-318	TGGT1_221180-S-770
TGGT1_210440-S-32	TGGT1_227820-S-1589	TGGT1_221180-S-772
TGGT1_210690-S-100	TGGT1_227948-S-1031	TGGT1_221180-S-781
TGGT1_210700-S-1220	TGGT1_227948-S-352	TGGT1_221180-S-788
TGGT1_210700-S-2136	TGGT1_227948-S-728	TGGT1_221180-T-785
TGGT1_210700-S-2994	TGGT1_227952-S-2	TGGT1_221190-S-104
TGGT1_210700-S-362	TGGT1_227970-S-169	TGGT1_221200A-S-209
TGGT1_210700-S-3794	TGGT1_228070-T-1799	TGGT1_221200A-S-214
TGGT1_210700-S-3797	TGGT1_228070-S-1797	TGGT1_221200A-S-616
TGGT1_210700-S-4002	TGGT1_228070-S-2992	TGGT1_221200A-S-678
TGGT1_210700-S-4126	TGGT1_228070-S-2497	TGGT1_221210-S-162
TGGT1_210700-S-4221	TGGT1_228080-T-224	TGGT1_221350-S-123
TGGT1_210700-S-4226	TGGT1_228100-S-1007	TGGT1_221350-S-71
TGGT1_210700-S-4344	TGGT1_228100-S-1090	TGGT1_221360-S-139
TGGT1_210700-S-4345	TGGT1_228120-T-209	TGGT1_221380-S-80
TGGT1_210700-S-4728	TGGT1_228120-S-3053	TGGT1_221390-S-177
TGGT1_210700-S-4729	TGGT1_228120-T-3523	TGGT1_221390-S-181
TGGT1_210700-S-5013	TGGT1_228120-S-2027	TGGT1_221390-S-296
TGGT1_210700-S-5333	TGGT1_228120-S-3118	TGGT1_221390-S-322
TGGT1_210700-S-5654	TGGT1_228130-S-341	TGGT1_221390-S-474
TGGT1_210700-S-591	TGGT1_228150-S-2107	TGGT1_221390-S-494
TGGT1_210700-S-600	TGGT1_228150-S-1629	TGGT1_221390-S-495
TGGT1_210700-S-6481	TGGT1_228150-S-848	TGGT1_221390-S-511
TGGT1_210700-S-6686	TGGT1_228150-S-1502	TGGT1_221390-S-539
TGGT1_210700-S-6690	TGGT1_228190-S-4	TGGT1_221390-S-560
TGGT1_210700-S-6694	TGGT1_228200-S-77	TGGT1_221390-S-604
TGGT1_210700-S-7301	TGGT1_228210-S-76	TGGT1_221390-S-611
TGGT1_210700-S-7302	TGGT1_228230-S-838	TGGT1_221390-S-621
TGGT1_210700-S-7670	TGGT1_228230-S-651	TGGT1_221390-S-679
TGGT1_210700-S-8056	TGGT1_228230-S-683	TGGT1_221390-S-682
TGGT1_210700-T-363	TGGT1_228230-S-680	TGGT1_221390-S-777
TGGT1_210700-T-4341	TGGT1_228280-S-311	TGGT1_221390-T-475
TGGT1_210700-T-5337	TGGT1_228280-S-312	TGGT1_221390-T-653
TGGT1_210700-T-5537	TGGT1_228340-S-292	TGGT1_221390-T-695
TGGT1_210700-T-6087	TGGT1_228360-T-52	TGGT1_221390-T-757
TGGT1_210700-T-7609	TGGT1_228390-S-451	TGGT1_221460-S-373
TGGT1_210781-S-1752	TGGT1_228500-Y-51	TGGT1_221470-S-355
TGGT1_210781-S-1778	TGGT1_228660-S-3194	TGGT1_221470-T-170
TGGT1_210781-S-1868	TGGT1_228660-S-505	TGGT1_221470-T-363
TGGT1_210781-S-3248	TGGT1_228660-S-2699	TGGT1_221470-T-378
TGGT1_210781-S-3356	TGGT1_228660-S-539	TGGT1_221480-S-199
TGGT1_210781-S-590	TGGT1_228670-S-849	TGGT1_221480-S-206
TGGT1_210820-S-155	TGGT1_228670-S-2158	TGGT1_221480-S-252
TGGT1_210820-S-343	TGGT1_228690-S-1430	TGGT1_221500-S-309
TGGT1_210820-S-344	TGGT1_228690-S-5492	TGGT1_221500-S-389
TGGT1_210820-S-604	TGGT1_228710-S-623	TGGT1_221500-S-441
TGGT1_210820-S-638	TGGT1_228730-S-963	TGGT1_221500-S-622
TGGT1_210830-S-321	TGGT1_228750-S-777	TGGT1_221500-S-951
TGGT1_210830-S-358	TGGT1_228750-S-333	TGGT1_221630-S-1094
TGGT1_210830-S-701	TGGT1_228750-S-501	TGGT1_221630-S-1271
TGGT1_210830-S-952	TGGT1_228750-S-506	TGGT1_221630-S-1275
TGGT1_210830-S-954	TGGT1_228750-S-754	TGGT1_221630-S-448
TGGT1_210830-S-959	TGGT1_228750-S-1302	TGGT1_221630-S-512
TGGT1_210840-S-305	TGGT1_229000-T-615	TGGT1_221630-S-539
TGGT1_210960-S-18	TGGT1_229010-T-102	TGGT1_221630-S-643
TGGT1_210980-S-326	TGGT1_229010-S-236	TGGT1_221630-T-1699
TGGT1_210990-S-303	TGGT1_229030-S-173	TGGT1_221640-S-632
TGGT1_211010-S-1613	TGGT1_229150-S-172	TGGT1_221670-S-601
TGGT1_211020-S-46	TGGT1_229180-S-758	TGGT1_221670-S-917
TGGT1_211020-S-55	TGGT1_229250A-S-4	TGGT1_221670-T-924
TGGT1_211020-S-60	TGGT1_229260-S-1823	TGGT1_221690-S-386
TGGT1_211150-S-1000	TGGT1_229280-S-46	TGGT1_221710-S-794
TGGT1_211150-S-1006	TGGT1_229290-S-696	TGGT1_221870-S-1011
TGGT1_211150-S-1052	TGGT1_229290-S-908	TGGT1_221870-S-1029
TGGT1_211150-S-1444	TGGT1_229310-S-2695	TGGT1_221870-S-960
TGGT1_211150-S-1497	TGGT1_229310-S-868	TGGT1_221870-S-965
TGGT1_211150-S-1586	TGGT1_229350-S-87	TGGT1_221870-S-990
TGGT1_211150-S-1591	TGGT1_229380-T-718	TGGT1_221870-T-1033
TGGT1_211150-S-1784	TGGT1_229390-S-806	TGGT1_221940-S-391
TGGT1_211150-S-1785	TGGT1_229460-S-383	TGGT1_221940-S-402
TGGT1_211150-S-1792	TGGT1_229470-S-117	TGGT1_221940-S-849
TGGT1_211150-S-1796	TGGT1_229480-T-96	TGGT1_221950-S-407
TGGT1_211150-S-1846	TGGT1_229480-S-311	TGGT1_221950-S-426
TGGT1_211150-S-1920	TGGT1_229490-S-73	TGGT1_221950-T-212
TGGT1_211150-S-267	TGGT1_229490-S-475	TGGT1_221950-T-304
TGGT1_211150-S-783	TGGT1_229490-S-456	TGGT1_221980-S-327
TGGT1_211220-S-129	TGGT1_229490-S-284	TGGT1_221990-S-405
TGGT1_211220-S-646	TGGT1_229630-S-4017	TGGT1_222000-S-198
TGGT1_211220-S-649	TGGT1_229630-S-2733	TGGT1_222000-S-479
TGGT1_211220-S-677	TGGT1_229630-S-3980	TGGT1_222030-S-794
TGGT1_211220-S-692	TGGT1_229630-S-2580	TGGT1_222040-S-91
TGGT1_211220-S-725	TGGT1_229630-S-3010	TGGT1_222050-S-1445
TGGT1_211220-T-737	TGGT1_229630-S-3022	TGGT1_222050-S-1474
TGGT1_211230-S-388	TGGT1_229630-S-3416	TGGT1_222050-S-541
TGGT1_211230-S-42	TGGT1_229630-S-4206	TGGT1_222090-S-16
TGGT1_211270-S-3824	TGGT1_229630-S-3854	TGGT1_222192-S-83
TGGT1_211290-T-205	TGGT1_229630-S-2657	TGGT1_222220-S-100
TGGT1_211300-S-235	TGGT1_229640-S-618	TGGT1_222220-S-233
TGGT1_211340-S-813	TGGT1_229640-S-1043	TGGT1_222220-S-274
TGGT1_211340-S-816	TGGT1_229640-S-627	TGGT1_222220-S-358
TGGT1_211340-T-820	TGGT1_229640-S-695	TGGT1_222220-S-49
TGGT1_211350-S-1218	TGGT1_229640-S-1221	TGGT1_222220-S-62
TGGT1_211350-S-1357	TGGT1_229640-T-15	TGGT1_222220-S-98
TGGT1_211350-S-1450	TGGT1_229640-S-818	TGGT1_222220-T-66
TGGT1_211350-S-1453	TGGT1_229640-S-1222	TGGT1_222230-S-112
TGGT1_211350-S-1454	TGGT1_229640-T-1214	TGGT1_222230-S-1169
TGGT1_211350-S-1595	TGGT1_229640-S-1231	TGGT1_222230-S-118
TGGT1_211350-S-434	TGGT1_229640-T-911	TGGT1_222230-S-150
TGGT1_211350-S-435	TGGT1_229640-S-765	TGGT1_222230-S-1843
TGGT1_211350-S-509	TGGT1_229640-S-524	TGGT1_222230-S-2040
TGGT1_211350-S-510	TGGT1_229640-S-7	TGGT1_222230-S-2043
TGGT1_211350-S-514	TGGT1_229650-S-220	TGGT1_222230-S-2102
TGGT1_211350-S-515	TGGT1_229650-S-228	TGGT1_222230-S-211
TGGT1_211350-S-529	TGGT1_229690-S-261	TGGT1_222230-S-77
TGGT1_211350-S-530	TGGT1_229690-S-490	TGGT1_222230-S-805
TGGT1_211350-S-843	TGGT1_229690-T-489	TGGT1_222310-S-495
TGGT1_211350-S-851	TGGT1_229690-S-506	TGGT1_222350-S-111
TGGT1_211350-S-852	TGGT1_229750-S-619	TGGT1_222350-S-14
TGGT1_211350-S-864	TGGT1_229750-S-317	TGGT1_222400-S-35
TGGT1_211350-T-1313	TGGT1_229770-S-223	TGGT1_222400-S-498
TGGT1_211400-S-518	TGGT1_229790-S-893	TGGT1_222400-S-502
TGGT1_211400-T-414	TGGT1_229790-S-379	TGGT1_222400-S-506
TGGT1_211400-T-754	TGGT1_229940-S-304	TGGT1_222400-S-522
TGGT1_211410-S-301	TGGT1_229940-S-428	TGGT1_222400-S-564
TGGT1_211410-S-338	TGGT1_229940-S-290	TGGT1_222400-S-571
TGGT1_211410-S-484	TGGT1_229940-T-311	TGGT1_222430-S-445
TGGT1_211410-T-483	TGGT1_230000-S-414	TGGT1_222430-S-447
TGGT1_211410-T-490	TGGT1_230000-T-412	TGGT1_222430-S-463
TGGT1_211420-S-39	TGGT1_230000-T-5893	TGGT1_222430-S-466
TGGT1_211420-T-25	TGGT1_230000-S-4662	TGGT1_222430-S-470
TGGT1_211420-T-37	TGGT1_230000-S-4414	TGGT1_222430-S-649
TGGT1_211460-S-784	TGGT1_230000-S-3440	TGGT1_222430-S-821
TGGT1_211470-S-117	TGGT1_230000-S-363	TGGT1_222660-S-11
TGGT1_211470-S-122	TGGT1_230000-S-3523	TGGT1_222660-S-47
TGGT1_211470-S-72	TGGT1_230000-S-428	TGGT1_222660-S-52
TGGT1_211600-T-1013	TGGT1_230000-T-517	TGGT1_222710-S-323
TGGT1_211610-S-1218	TGGT1_230000-S-5243	TGGT1_222710-S-325
TGGT1_211610-S-1219	TGGT1_230000-S-2749	TGGT1_222800-T-225
TGGT1_211630-S-91	TGGT1_230000-S-442	TGGT1_222900-S-1021
TGGT1_211630-T-126	TGGT1_230000-S-432	TGGT1_222900-S-1068
TGGT1_211630-T-14	TGGT1_230000-S-5676	TGGT1_222900-S-1073
TGGT1_211630-T-155	TGGT1_230000-S-3248	TGGT1_222900-S-1312
TGGT1_211630-T-171	TGGT1_230030-Y-58	TGGT1_222900-S-1411
TGGT1_211630-T-22	TGGT1_230030-S-60	TGGT1_222900-S-1412
TGGT1_211630-T-99	TGGT1_230030-S-61	TGGT1_222900-S-1414
TGGT1_211630-Y-81	TGGT1_230030-S-389	TGGT1_222900-S-1422
TGGT1_211640-S-2448	TGGT1_230030-S-343	TGGT1_222900-S-1540
TGGT1_211670-S-19	TGGT1_230140-S-455	TGGT1_222900-S-1561
TGGT1_211670-S-21	TGGT1_230140-S-240	TGGT1_222900-S-247
TGGT1_211670-S-44	TGGT1_230140-S-244	TGGT1_222900-T-1065
TGGT1_211680-S-178	TGGT1_230140-S-152	TGGT1_222900-T-1085
TGGT1_211690-S-1512	TGGT1_230160-S-78	TGGT1_222900-T-1316
TGGT1_211690-S-253	TGGT1_230170-S-1541	TGGT1_223070-S-127
TGGT1_211690-S-264	TGGT1_230210-S-9	TGGT1_223070-S-130
TGGT1_211690-S-327	TGGT1_230220-S-800	TGGT1_223070-S-131
TGGT1_211690-S-934	TGGT1_230340-S-450	TGGT1_223070-S-203
TGGT1_211690-S-937	TGGT1_230340-S-711	TGGT1_223070-S-207
TGGT1_211690-T-942	TGGT1_230350-T-1045	TGGT1_223080-S-1544
TGGT1_211700-S-1050	TGGT1_230350-T-506	TGGT1_223080-S-2313
TGGT1_211700-S-1175	TGGT1_230350-T-555	TGGT1_223095-S-18
TGGT1_211700-S-1178	TGGT1_230350-T-545	TGGT1_223095-S-249
TGGT1_211700-S-1202	TGGT1_230400-S-1381	TGGT1_223095-T-13
TGGT1_211700-S-880	TGGT1_230400-S-1387	TGGT1_223390-S-17
TGGT1_211700-S-898	TGGT1_230400-S-1385	TGGT1_223390-S-26
TGGT1_211700-S-919	TGGT1_230400-S-1414	TGGT1_223390-T-89
TGGT1_211700-T-1211	TGGT1_230400-S-1370	TGGT1_223490-S-42
TGGT1_211720-S-1442	TGGT1_230400-S-1369	TGGT1_223540-S-416
TGGT1_211720-S-1446	TGGT1_230400-S-1084	TGGT1_223540-S-91
TGGT1_211720-S-1873	TGGT1_230400-S-1876	TGGT1_223590-S-217
TGGT1_211720-S-1874	TGGT1_230400-T-148	TGGT1_223610-S-22
TGGT1_211720-T-1448	TGGT1_230410-S-270	TGGT1_223610-S-902
TGGT1_211730-S-1327	TGGT1_230420-S-1087	TGGT1_223610-S-917
TGGT1_211730-S-1478	TGGT1_230420-S-1083	TGGT1_223610-S-93
TGGT1_211730-S-1482	TGGT1_230420-S-1085	TGGT1_223610-S-969
TGGT1_211730-S-58	TGGT1_230440-S-232	TGGT1_223620-S-54
TGGT1_211730-S-625	TGGT1_230480-S-98	TGGT1_223630-S-155
TGGT1_211730-S-796	TGGT1_230490-S-727	TGGT1_223668-S-96
TGGT1_211730-S-831	TGGT1_230490-S-666	TGGT1_223760-S-1119
TGGT1_211730-Y-60	TGGT1_230490-S-451	TGGT1_223760-S-113
TGGT1_212090-S-108	TGGT1_230490-S-704	TGGT1_223760-S-117
TGGT1_212090-S-117	TGGT1_230490-S-1113	TGGT1_223760-S-253
TGGT1_212090-S-28	TGGT1_230490-S-828	TGGT1_223760-S-255
TGGT1_212090-S-48	TGGT1_230490-S-826	TGGT1_223760-S-746
TGGT1_212090-S-52	TGGT1_230490-S-830	TGGT1_223780-S-1427
TGGT1_212090-T-112	TGGT1_230520-S-114	TGGT1_223790-S-430
TGGT1_212090-T-45	TGGT1_230570-S-845	TGGT1_223790-S-444
TGGT1_212090-T-70	TGGT1_230580-T-585	TGGT1_223790-S-490
TGGT1_212100-S-224	TGGT1_230580-S-356	TGGT1_223790-S-578
TGGT1_212100-S-644	TGGT1_230580-S-449	TGGT1_223790-S-619
TGGT1_212100-S-646	TGGT1_230590-S-420	TGGT1_223790-S-630
TGGT1_212100-S-658	TGGT1_230590-S-534	TGGT1_223790-S-634
TGGT1_212110-S-362	TGGT1_230590-S-471	TGGT1_223790-S-681
TGGT1_212130-S-419	TGGT1_230690-S-737	TGGT1_223800-S-449
TGGT1_212130-S-422	TGGT1_230690-S-1481	TGGT1_223800-S-507
TGGT1_212130-S-44	TGGT1_230690-S-101	TGGT1_223840-S-569
TGGT1_212130-S-448	TGGT1_230690-S-105	TGGT1_223880-S-1493
TGGT1_212130-S-57	TGGT1_230690-S-1367	TGGT1_223880-S-1686
TGGT1_212130-S-59	TGGT1_230690-S-1335	TGGT1_223880-S-1897
TGGT1_212130-S-65	TGGT1_230700-S-1211	TGGT1_223880-S-2251
TGGT1_212130-S-67	TGGT1_230700-S-1475	TGGT1_223880-S-2329
TGGT1_212130-T-101	TGGT1_230700-S-1896	TGGT1_223880-S-2331
TGGT1_212130-T-420	TGGT1_230700-S-369	TGGT1_223880-S-3192
TGGT1_212130-T-54	TGGT1_230820-S-54	TGGT1_223880-S-3494
TGGT1_212130-T-61	TGGT1_230850-S-155	TGGT1_223880-T-1664
TGGT1_212140-S-1401	TGGT1_230910-T-312	TGGT1_223880-T-2407
TGGT1_212140-S-177	TGGT1_230940-S-748	TGGT1_223930-T-248
TGGT1_212140-S-352	TGGT1_230940-S-80	TGGT1_223940-S-153
TGGT1_212140-S-357	TGGT1_230940-S-1043	TGGT1_223940-S-163
TGGT1_212140-S-866	TGGT1_230940-S-619	TGGT1_223940-S-167
TGGT1_212140-T-1406	TGGT1_230940-S-703	TGGT1_223940-S-169
TGGT1_212140-T-583	TGGT1_230940-S-458	TGGT1_223940-S-184
TGGT1_212210-S-111	TGGT1_230940-S-221	TGGT1_223940-S-185
TGGT1_212210-S-113	TGGT1_230940-S-360	TGGT1_223940-S-192
TGGT1_212210-S-158	TGGT1_230940-S-373	TGGT1_223940-S-239
TGGT1_212210-S-164	TGGT1_230940-S-382	TGGT1_223940-T-171
TGGT1_212210-S-201	TGGT1_230940-T-433	TGGT1_223940-T-172
TGGT1_212210-S-63	TGGT1_230940-T-387	TGGT1_223940-T-189
TGGT1_212210-T-198	TGGT1_230940-S-393	TGGT1_223960-S-252
TGGT1_212210-Y-61	TGGT1_230940-S-267	TGGT1_223960-S-314
TGGT1_212220-S-896	TGGT1_230940-S-577	TGGT1_223960-S-352
TGGT1_212220-S-953	TGGT1_230940-S-419	TGGT1_223960-T-328
TGGT1_212260-S-80	TGGT1_230940-S-519	TGGT1_224000-S-198
TGGT1_212260-T-132	TGGT1_230940-S-329	TGGT1_224000-S-29
TGGT1_212270-T-199	TGGT1_230940-S-295	TGGT1_224000-S-381
TGGT1_212270-T-80	TGGT1_230950-S-159	TGGT1_224000-S-447
TGGT1_212770-S-173	TGGT1_231000-S-587	TGGT1_224000-S-715
TGGT1_212770-S-178	TGGT1_231000-S-38	TGGT1_224000-S-716
TGGT1_212770-S-183	TGGT1_231070-S-295	TGGT1_224050-S-406
TGGT1_212770-S-246	TGGT1_231070-S-479	TGGT1_224050-S-610
TGGT1_212770-S-278	TGGT1_231070-S-33	TGGT1_224050-S-886
TGGT1_212770-S-38	TGGT1_231070-S-888	TGGT1_224070-S-1107
TGGT1_212770-S-420	TGGT1_231070-S-152	TGGT1_224070-S-1110
TGGT1_212770-S-426	TGGT1_231070-S-125	TGGT1_224070-S-1411
TGGT1_212770-S-428	TGGT1_231090-S-491	TGGT1_224070-S-973
TGGT1_212770-S-432	TGGT1_231090-Y-481	TGGT1_224110-S-384
TGGT1_212770-S-474	TGGT1_231140-S-92	TGGT1_224150-T-533
TGGT1_212770-S-709	TGGT1_231160-T-78	TGGT1_224160-S-980
TGGT1_212770-T-179	TGGT1_231440-S-8	TGGT1_224160-T-1015
TGGT1_212770-T-37	TGGT1_231480-S-323	TGGT1_224190-S-637
TGGT1_212770-T-382	TGGT1_231630-T-284	TGGT1_224190-S-641
TGGT1_212770-T-391	TGGT1_231630-S-164	TGGT1_224200-S-218
TGGT1_212770-T-45	TGGT1_231630-T-447	TGGT1_224200-S-33
TGGT1_212770-T-605	TGGT1_231640-S-78	TGGT1_224200-S-43
TGGT1_212770-T-705	TGGT1_231640-S-429	TGGT1_224200-S-526
TGGT1_212780-S-1206	TGGT1_231640-T-541	TGGT1_224210-S-1017
TGGT1_212780-S-1447	TGGT1_231640-T-312	TGGT1_224210-S-1023
TGGT1_212780-S-1545	TGGT1_231640-S-551	TGGT1_224210-S-1053
TGGT1_212780-S-1603	TGGT1_231640-T-546	TGGT1_224210-S-348
TGGT1_212780-S-1607	TGGT1_231930-S-544	TGGT1_224210-S-494
TGGT1_212780-S-530	TGGT1_231930-S-568	TGGT1_224210-S-612
TGGT1_212780-S-987	TGGT1_231930-S-565	TGGT1_224210-S-977
TGGT1_212780-S-991	TGGT1_231930-S-599	TGGT1_224240-S-146
TGGT1_212800-S-185	TGGT1_231940-S-160	TGGT1_224240-S-227
TGGT1_212800-S-186	TGGT1_231970-T-173	TGGT1_224240-S-449
TGGT1_212800-S-188	TGGT1_232030-T-91	TGGT1_224240-S-518
TGGT1_212800-S-326	TGGT1_232030-T-102	TGGT1_224240-S-556
TGGT1_212800-S-329	TGGT1_232040-S-250	TGGT1_224240-S-560
TGGT1_212800-S-92	TGGT1_232050-S-20	TGGT1_224240-T-238
TGGT1_212820-S-1012	TGGT1_232050-S-106	TGGT1_224240-T-634
TGGT1_212820-S-266	TGGT1_232060-T-358	TGGT1_224240-T-709
TGGT1_212820-S-268	TGGT1_232060-S-23	TGGT1_224260-S-1038
TGGT1_212820-S-304	TGGT1_232060-S-27	TGGT1_224260-S-1097
TGGT1_212820-S-340	TGGT1_232080-S-8815	TGGT1_224260-S-1148
TGGT1_212820-S-348	TGGT1_232080-T-5995	TGGT1_224260-S-1182
TGGT1_212820-S-349	TGGT1_232080-S-5352	TGGT1_224260-S-169
TGGT1_212820-S-350	TGGT1_232080-S-3857	TGGT1_224260-S-208
TGGT1_212820-S-415	TGGT1_232080-S-3599	TGGT1_224260-S-2088
TGGT1_212820-S-427	TGGT1_232080-T-4911	TGGT1_224260-S-2092
TGGT1_212820-S-429	TGGT1_232080-S-2572	TGGT1_224260-S-3326
TGGT1_212820-S-448	TGGT1_232080-T-5867	TGGT1_224260-S-3394
TGGT1_212820-S-515	TGGT1_232080-S-1289	TGGT1_224260-S-3873
TGGT1_212820-S-518	TGGT1_232080-S-3387	TGGT1_224260-S-4345
TGGT1_212820-S-808	TGGT1_232080-S-8035	TGGT1_224260-S-5101
TGGT1_212820-S-813	TGGT1_232080-S-4262	TGGT1_224260-S-511
TGGT1_212820-S-815	TGGT1_232080-S-4009	TGGT1_224260-S-5115
TGGT1_212820-S-816	TGGT1_232080-S-4015	TGGT1_224260-S-5135
TGGT1_212820-S-817	TGGT1_232090-S-290	TGGT1_224260-S-515
TGGT1_212820-S-820	TGGT1_232120-S-1209	TGGT1_224260-S-5172
TGGT1_212820-S-827	TGGT1_232120-S-496	TGGT1_224260-S-5176
TGGT1_212820-S-830	TGGT1_232120-S-1511	TGGT1_224260-S-5188
TGGT1_212820-S-833	TGGT1_232120-S-1473	TGGT1_224260-S-5192
TGGT1_212820-S-834	TGGT1_232120-S-1470	TGGT1_224260-S-5249
TGGT1_212820-S-887	TGGT1_232120-S-878	TGGT1_224260-S-5325
TGGT1_212820-S-889	TGGT1_232130-T-202	TGGT1_224260-S-5546
TGGT1_212820-S-894	TGGT1_232150-T-136	TGGT1_224260-S-668
TGGT1_212820-S-897	TGGT1_232180-S-618	TGGT1_224260-S-809
TGGT1_212820-S-916	TGGT1_232190-S-296	TGGT1_224260-S-811
TGGT1_212820-S-919	TGGT1_232190-S-294	TGGT1_224260-S-868
TGGT1_212820-S-924	TGGT1_232190-S-1068	TGGT1_224260-T-5130
TGGT1_212820-S-931	TGGT1_232190-S-1060	TGGT1_224260-T-866
TGGT1_212820-S-961	TGGT1_232190-S-2100	TGGT1_224270-S-2270
TGGT1_212820-T-324	TGGT1_232210-S-260	TGGT1_224270-S-2542
TGGT1_212820-T-422	TGGT1_232310-S-360	TGGT1_224270-S-255
TGGT1_212820-T-424	TGGT1_232340-S-290	TGGT1_224270-S-2554
TGGT1_212820-T-440	TGGT1_232340-S-276	TGGT1_224270-S-2954
TGGT1_212820-T-449	TGGT1_232340-S-229	TGGT1_224270-S-74
TGGT1_212820-T-832	TGGT1_232350-S-100	TGGT1_224270-S-779
TGGT1_212820-T-838	TGGT1_232360-S-1600	TGGT1_224270-S-784
TGGT1_212820-T-893	TGGT1_232370-S-535	TGGT1_224330-S-238
TGGT1_212820-Y-890	TGGT1_232370-S-701	TGGT1_224330-T-239
TGGT1_212860-S-351	TGGT1_232410-S-8	TGGT1_224330-T-240
TGGT1_212880-S-1213	TGGT1_232410-S-2	TGGT1_224470-S-171
TGGT1_212880-S-1313	TGGT1_232440-S-453	TGGT1_224480-S-1073
TGGT1_212880-S-1329	TGGT1_232500-S-448	TGGT1_224480-S-1075
TGGT1_212880-S-1391	TGGT1_232600-S-126	TGGT1_224480-S-1126
TGGT1_212880-S-1984	TGGT1_232600-S-115	TGGT1_224480-S-1229
TGGT1_212880-S-252	TGGT1_232600-S-105	TGGT1_224480-S-1232
TGGT1_212880-S-2660	TGGT1_232650-S-81	TGGT1_224480-S-1233
TGGT1_212880-S-3439	TGGT1_232710-T-36	TGGT1_224480-S-1257
TGGT1_212880-S-3831	TGGT1_232730-S-78	TGGT1_224480-S-949
TGGT1_212880-S-3842	TGGT1_232730-T-18	TGGT1_224480-T-930
TGGT1_212880-S-3846	TGGT1_232730-S-14	TGGT1_224490-S-437
TGGT1_212880-S-40	TGGT1_232780-S-652	TGGT1_224520-S-175
TGGT1_212880-S-4345	TGGT1_232780-S-627	TGGT1_224520-S-192
TGGT1_212880-S-5119	TGGT1_232780-S-112	TGGT1_224530-S-140
TGGT1_212880-S-6382	TGGT1_232780-S-697	TGGT1_224530-S-545
TGGT1_212880-S-6384	TGGT1_232780-S-297	TGGT1_224540A-S-327
TGGT1_212880-S-6440	TGGT1_232780-S-150	TGGT1_224540-S-163
TGGT1_212880-S-6441	TGGT1_232780-S-600	TGGT1_224580-S-11
TGGT1_212880-S-6582	TGGT1_232780-S-65	TGGT1_224580-S-289
TGGT1_212880-S-6586	TGGT1_232780-S-340	TGGT1_224590-S-165
TGGT1_212880-T-5111	TGGT1_232800-S-1437	TGGT1_224590-S-167
TGGT1_212900-S-893	TGGT1_232800-S-1208	TGGT1_224660-S-281
TGGT1_212900-S-894	TGGT1_232800-S-539	TGGT1_224660-T-488
TGGT1_212940-S-152	TGGT1_232830-T-761	TGGT1_224700-S-1013
TGGT1_212940-S-165	TGGT1_232830-S-148	TGGT1_224700-S-1595
TGGT1_212940-S-26	TGGT1_232830-S-206	TGGT1_224700-T-1053
TGGT1_212940-S-263	TGGT1_233000-S-491	TGGT1_224740-S-191
TGGT1_212940-S-267	TGGT1_233010-S-667	TGGT1_224850-S-287
TGGT1_212940-S-29	TGGT1_233020-S-661	TGGT1_224870-S-2923
TGGT1_212940-S-309	TGGT1_233020-S-492	TGGT1_224870-S-5619
TGGT1_212940-S-31	TGGT1_233020-S-478	TGGT1_224870-S-6427
TGGT1_212940-S-313	TGGT1_233020-T-576	TGGT1_224870-S-6954
TGGT1_212940-S-94	TGGT1_233030-S-67	TGGT1_224870-S-8244
TGGT1_212940-T-182	TGGT1_233030-S-55	TGGT1_224890-S-12
TGGT1_212940-T-307	TGGT1_233110-S-544	TGGT1_224890-S-127
TGGT1_212940-T-317	TGGT1_233120-S-957	TGGT1_224890-S-128
TGGT1_212960B-S-205	TGGT1_233120-S-1026	TGGT1_224890-S-130
TGGT1_212960B-S-225	TGGT1_233120-S-968	TGGT1_224890-S-17
TGGT1_212960B-Y-319	TGGT1_233120-S-788	TGGT1_224890-S-192
TGGT1_212980-S-146	TGGT1_233120-S-2005	TGGT1_224890-S-23
TGGT1_212980-S-156	TGGT1_233120-S-571	TGGT1_224890-S-33
TGGT1_212980-S-159	TGGT1_233120-S-2000	TGGT1_224890-S-366
TGGT1_212980-S-161	TGGT1_233120-S-48	TGGT1_224890-S-73
TGGT1_212980-S-164	TGGT1_233120-S-2093	TGGT1_224890-T-299
TGGT1_212980-S-281	TGGT1_233120-T-620	TGGT1_224890-T-308
TGGT1_212980-S-284	TGGT1_233120-S-622	TGGT1_224928-S-1073
TGGT1_212980-S-351	TGGT1_233160-S-363	TGGT1_224928-S-576
TGGT1_212980-S-38	TGGT1_233160-S-556	TGGT1_224928-S-921
TGGT1_212980-T-147	TGGT1_233190-S-511	TGGT1_224950-T-116
TGGT1_212980-T-42	TGGT1_233200-S-4	TGGT1_224970-S-780
TGGT1_212990-S-152	TGGT1_233220-S-1308	TGGT1_224980-S-1051
TGGT1_212990-S-267	TGGT1_233220-S-1426	TGGT1_224980-S-1052
TGGT1_212990-S-269	TGGT1_233220-S-1205	TGGT1_224980-S-47
TGGT1_212990-S-44	TGGT1_233220-S-261	TGGT1_224980-S-833
TGGT1_212990-S-46	TGGT1_233220-T-1325	TGGT1_224980-T-1097
TGGT1_212990-S-47	TGGT1_233220-S-1202	TGGT1_225000-S-1012
TGGT1_212990-S-53	TGGT1_233230-T-7	TGGT1_225000-S-1238
TGGT1_212990-T-258	TGGT1_233230-S-14	TGGT1_225000-S-577
TGGT1_212990-T-259	TGGT1_233230-S-12	TGGT1_225010-S-279
TGGT1_212990-Y-273	TGGT1_233300-S-6	TGGT1_225010-S-81
TGGT1_213000-S-23	TGGT1_233380-S-71	TGGT1_225010-T-87
TGGT1_213030-S-120	TGGT1_233430-S-1025	TGGT1_225020-S-278
TGGT1_213030-S-158	TGGT1_233430-S-1218	TGGT1_225020-S-516
TGGT1_213030-S-184	TGGT1_233430-S-3554	TGGT1_225090-S-1184
TGGT1_213030-S-282	TGGT1_233430-S-2710	TGGT1_225090-S-1186
TGGT1_213030-S-301	TGGT1_233460-T-212	TGGT1_225125-S-2450
TGGT1_213030-S-53	TGGT1_233460-T-209	TGGT1_225160-S-69
TGGT1_213030-S-54	TGGT1_233460-S-96	TGGT1_225160-S-71
TGGT1_213030-S-56	TGGT1_233460-S-127	TGGT1_225200-S-1297
TGGT1_213030-S-65	TGGT1_233460-S-133	TGGT1_225230-S-129
TGGT1_213030-S-68	TGGT1_233500-S-283	TGGT1_225270-S-866
TGGT1_213030-T-136	TGGT1_233520-S-56	TGGT1_225310-S-159
TGGT1_213030-T-164	TGGT1_233520-S-49	TGGT1_225310-S-162
TGGT1_213030-Y-119	TGGT1_233530-S-848	TGGT1_225310-S-176
TGGT1_213030-Y-59	TGGT1_233540-S-35	TGGT1_225310-S-188
TGGT1_213030-Y-67	TGGT1_233540-T-305	TGGT1_225310-S-190
TGGT1_213040-S-1003	TGGT1_233710-S-818	TGGT1_225310-S-267
TGGT1_213040-S-1061	TGGT1_233710-S-381	TGGT1_225310-S-351
TGGT1_213040-S-1062	TGGT1_233710-S-1031	TGGT1_225310-S-354
TGGT1_213040-S-1199	TGGT1_233710-T-1027	TGGT1_225310-S-455
TGGT1_213040-S-1205	TGGT1_233710-S-122	TGGT1_225310-S-456
TGGT1_213040-S-1206	TGGT1_233810-S-2147	TGGT1_225310-S-468
TGGT1_213040-S-1209	TGGT1_233810-T-2157	TGGT1_225310-S-472
TGGT1_213040-S-1300	TGGT1_233870-S-1041	TGGT1_225310-S-487
TGGT1_213040-S-1301	TGGT1_233890-S-327	TGGT1_225310-T-157
TGGT1_213040-S-1427	TGGT1_233905-S-387	TGGT1_225360-S-450
TGGT1_213040-S-1625	TGGT1_234200-S-441	TGGT1_225450-S-509
TGGT1_213040-S-272	TGGT1_234200-S-303	TGGT1_225480-S-480
TGGT1_213040-S-325	TGGT1_234230-T-4309	TGGT1_225480-S-717
TGGT1_213040-S-370	TGGT1_234230-S-393	TGGT1_225480-S-761
TGGT1_213040-S-754	TGGT1_234230-S-3921	TGGT1_225500-S-411
TGGT1_213040-S-791	TGGT1_234230-T-4541	TGGT1_225540-S-133
TGGT1_213040-S-996	TGGT1_234230-S-1836	TGGT1_225540-S-408
TGGT1_213040-T-1004	TGGT1_234230-S-4623	TGGT1_225540-S-412
TGGT1_213040-T-1352	TGGT1_234230-S-4085	TGGT1_225540-S-473
TGGT1_213040-T-1391	TGGT1_234250-T-914	TGGT1_225540-T-484
TGGT1_213040-T-739	TGGT1_234250-S-916	TGGT1_225560-S-300
TGGT1_213040-T-794	TGGT1_234250-S-217	TGGT1_225560-S-508
TGGT1_213050-S-120	TGGT1_234250-S-1466	TGGT1_225560-S-858
TGGT1_213060-S-1034	TGGT1_234250-S-155	TGGT1_225560-S-868
TGGT1_213060-S-1273	TGGT1_234250-S-625	TGGT1_225560-S-881
TGGT1_213060-S-1479	TGGT1_234250-S-1087	TGGT1_225560-T-1019
TGGT1_213060-S-1583	TGGT1_234270-S-158	TGGT1_225690-S-11
TGGT1_213060-S-1587	TGGT1_234270-S-1480	TGGT1_225690-S-135
TGGT1_213060-S-1688	TGGT1_234270-S-517	TGGT1_225690-S-137
TGGT1_213060-S-1691	TGGT1_234270-S-159	TGGT1_225690-S-142
TGGT1_213060-S-1710	TGGT1_234270-S-157	TGGT1_225690-S-1534
TGGT1_213060-S-1714	TGGT1_234270-S-199	TGGT1_225690-S-1590
TGGT1_213060-S-1819	TGGT1_234280-S-132	TGGT1_225690-S-1593
TGGT1_213060-S-2326	TGGT1_234280-S-942	TGGT1_225690-S-1610
TGGT1_213060-S-2518	TGGT1_234280-S-1086	TGGT1_225690-S-1763
TGGT1_213060-S-822	TGGT1_234280-S-1139	TGGT1_225690-S-8
[truncated: 15,636 more rows]

## Sheet: Proteins
Treeck et al. 2012 (unique)	This study (unique)	Intersected (both studies)
TGGT1_200320	TGGT1_200385	TGGT1_200280
TGGT1_200370	TGGT1_201900	TGGT1_200290
TGGT1_200450	TGGT1_202010	TGGT1_200360
TGGT1_201120	TGGT1_202170	TGGT1_200400
TGGT1_201870	TGGT1_202180	TGGT1_200430
TGGT1_202310	TGGT1_202510	TGGT1_200440
TGGT1_202430	TGGT1_202568	TGGT1_200460
TGGT1_202920	TGGT1_202610	TGGT1_200470
TGGT1_202930	TGGT1_202630	TGGT1_201140
TGGT1_202950	TGGT1_202650	TGGT1_201150
TGGT1_203170	TGGT1_202680	TGGT1_201230
TGGT1_203280	TGGT1_202780	TGGT1_201250
TGGT1_203290	TGGT1_203030	TGGT1_201260
TGGT1_203350	TGGT1_203050	TGGT1_201270
TGGT1_203362	TGGT1_203080	TGGT1_201380
TGGT1_203460	TGGT1_203665	TGGT1_201390
TGGT1_203490	TGGT1_203700	TGGT1_201400
TGGT1_203740	TGGT1_203750	TGGT1_201670
TGGT1_203830	TGGT1_204040	TGGT1_201680
TGGT1_204050	TGGT1_204130	TGGT1_201720
TGGT1_204070	TGGT1_205000	TGGT1_201760
TGGT1_204480	TGGT1_205030	TGGT1_201780
TGGT1_204880	TGGT1_205080	TGGT1_201790
TGGT1_205060	TGGT1_205190	TGGT1_202070
TGGT1_205100	TGGT1_205320	TGGT1_202120
TGGT1_205120	TGGT1_205360	TGGT1_202190
TGGT1_205180	TGGT1_205558	TGGT1_202200
TGGT1_205200	TGGT1_205750	TGGT1_202220
TGGT1_205265	TGGT1_206340	TGGT1_202230
TGGT1_205370	TGGT1_206510	TGGT1_202360
TGGT1_206415	TGGT1_206610	TGGT1_202390
TGGT1_206500	TGGT1_207800	TGGT1_202410
TGGT1_207080	TGGT1_208020	TGGT1_202460
TGGT1_207100	TGGT1_208030	TGGT1_202470
TGGT1_207430	TGGT1_208400A	TGGT1_202480
TGGT1_207590	TGGT1_208570	TGGT1_202490
TGGT1_207820	TGGT1_208790	TGGT1_202500
TGGT1_208090	TGGT1_208820	TGGT1_202530
TGGT1_208310	TGGT1_208842	TGGT1_202540
TGGT1_208350	TGGT1_209870	TGGT1_202550
TGGT1_208530	TGGT1_209945	TGGT1_202590
TGGT1_208540	TGGT1_209985	TGGT1_202620
TGGT1_208740	TGGT1_210095	TGGT1_202690
TGGT1_208830	TGGT1_210300	TGGT1_202740
TGGT1_209050	TGGT1_210370	TGGT1_202760
TGGT1_209290	TGGT1_210380	TGGT1_202770
TGGT1_209440	TGGT1_210478	TGGT1_202830
TGGT1_209530	TGGT1_210730	TGGT1_202840
TGGT1_209630	TGGT1_210790	TGGT1_202850
TGGT1_209730	TGGT1_210800	TGGT1_202870
TGGT1_209770	TGGT1_211370	TGGT1_202890
TGGT1_209910	TGGT1_211390	TGGT1_202900
TGGT1_210270	TGGT1_212190	TGGT1_202980
TGGT1_210280	TGGT1_212840	TGGT1_203010
TGGT1_210345	TGGT1_212850	TGGT1_203150
TGGT1_210408	TGGT1_213380	TGGT1_203160
TGGT1_210690	TGGT1_213420	TGGT1_203180
TGGT1_210830	TGGT1_213830	TGGT1_203220
TGGT1_210840	TGGT1_213940	TGGT1_203240
TGGT1_210960	TGGT1_214140	TGGT1_203260
TGGT1_210990	TGGT1_214220	TGGT1_203300
TGGT1_211270	TGGT1_214575	TGGT1_203310
TGGT1_211300	TGGT1_214740	TGGT1_203320
TGGT1_211400	TGGT1_214750	TGGT1_203358
TGGT1_211460	TGGT1_214840	TGGT1_203370
TGGT1_211470	TGGT1_215300	TGGT1_203380
TGGT1_211610	TGGT1_215420	TGGT1_203390
TGGT1_212270	TGGT1_215550	TGGT1_203400
TGGT1_212900	TGGT1_215620	TGGT1_203440
TGGT1_212940	TGGT1_216030B	TGGT1_203480
TGGT1_213000	TGGT1_216160	TGGT1_203510
TGGT1_213050	TGGT1_216375	TGGT1_203540
TGGT1_213072	TGGT1_216435	TGGT1_203610
TGGT1_213100	TGGT1_216610	TGGT1_203620
TGGT1_213370	TGGT1_216890	TGGT1_203630
TGGT1_213570	TGGT1_216980	TGGT1_203690
TGGT1_213620	TGGT1_216990	TGGT1_203710
TGGT1_213660	TGGT1_217600	TGGT1_203760
TGGT1_213710	TGGT1_217665	TGGT1_203780
TGGT1_213920	TGGT1_218530	TGGT1_203810
TGGT1_214170	TGGT1_218600	TGGT1_203820
TGGT1_214300	TGGT1_218720	TGGT1_203840
TGGT1_214630	TGGT1_219120	TGGT1_203860
TGGT1_214790	TGGT1_219180	TGGT1_203870
TGGT1_214820	TGGT1_219720	TGGT1_203880
TGGT1_215210	TGGT1_220208	TGGT1_203910
TGGT1_215370	TGGT1_220212	TGGT1_203950
TGGT1_215430	TGGT1_220230B	TGGT1_203960
TGGT1_215600	TGGT1_220520	TGGT1_203980
TGGT1_215640	TGGT1_220920	TGGT1_203990
TGGT1_215740	TGGT1_221200B	TGGT1_204020
TGGT1_215750	TGGT1_221310	TGGT1_204060
TGGT1_215930	TGGT1_221400	TGGT1_204100
TGGT1_216020	TGGT1_221450	TGGT1_204120
TGGT1_216140	TGGT1_221720	TGGT1_204160
TGGT1_216240	TGGT1_222010	TGGT1_204280
TGGT1_216470	TGGT1_222240	TGGT1_204310
TGGT1_216720	TGGT1_222410	TGGT1_204340
TGGT1_216860	TGGT1_222440	TGGT1_204380
TGGT1_216870	TGGT1_222840	TGGT1_204400
TGGT1_216920	TGGT1_222960	TGGT1_204410
TGGT1_216950	TGGT1_223040	TGGT1_204490
TGGT1_216960	TGGT1_223050	TGGT1_204530
TGGT1_217010	TGGT1_223110	TGGT1_204540
TGGT1_217340	TGGT1_223130	TGGT1_205010
TGGT1_217360	TGGT1_223450A	TGGT1_205040
TGGT1_217530	TGGT1_223600	TGGT1_205130
TGGT1_217550	TGGT1_223640	TGGT1_205150
TGGT1_217555	TGGT1_224205	TGGT1_205220
TGGT1_217830	TGGT1_224350A	TGGT1_205240
TGGT1_217850	TGGT1_224540B	TGGT1_205250
TGGT1_218220	TGGT1_224720	TGGT1_205290
TGGT1_218400	TGGT1_225070	TGGT1_205300
TGGT1_218420	TGGT1_225470	TGGT1_205340
TGGT1_218550	TGGT1_225580	TGGT1_205380
TGGT1_218840	TGGT1_226068	TGGT1_205440
TGGT1_219210	TGGT1_226515	TGGT1_205460
TGGT1_219310	TGGT1_226710	TGGT1_205470
TGGT1_219810	TGGT1_226800	TGGT1_205490
TGGT1_219820	TGGT1_227050	TGGT1_205500
TGGT1_220120	TGGT1_227948	TGGT1_205510
TGGT1_220140	TGGT1_228130	TGGT1_205540
TGGT1_220350	TGGT1_228390	TGGT1_205550
TGGT1_220380	TGGT1_228500	TGGT1_205562
TGGT1_220490	TGGT1_229250A	TGGT1_205580
TGGT1_220630	TGGT1_229350	TGGT1_205600
TGGT1_220930	TGGT1_229390	TGGT1_205625
TGGT1_221230	TGGT1_229940	TGGT1_205640
TGGT1_221250	TGGT1_230410	TGGT1_205650
TGGT1_221260	TGGT1_230480	TGGT1_205680
TGGT1_221295	TGGT1_230910	TGGT1_205690
TGGT1_221370	TGGT1_231090	TGGT1_205700
TGGT1_221440	TGGT1_231140	TGGT1_205710
TGGT1_221540	TGGT1_231940	TGGT1_205730
TGGT1_221580	TGGT1_232040	TGGT1_206300
TGGT1_221590	TGGT1_233120	TGGT1_206320
TGGT1_221620	TGGT1_233200	TGGT1_206380
TGGT1_221922	TGGT1_233230	TGGT1_206450
TGGT1_222100	TGGT1_233300	TGGT1_206540
TGGT1_222160	TGGT1_233380	TGGT1_206580
TGGT1_222270	TGGT1_233870	TGGT1_206590
TGGT1_222280	TGGT1_233890	TGGT1_206630
TGGT1_222290	TGGT1_234200	TGGT1_206640
TGGT1_222330	TGGT1_234310	TGGT1_206670
TGGT1_222360	TGGT1_234380	TGGT1_206680
TGGT1_222870	TGGT1_234420	TGGT1_206690
TGGT1_223140	TGGT1_234530	TGGT1_207120
TGGT1_223420	TGGT1_235390	TGGT1_207370
TGGT1_223450B	TGGT1_235610	TGGT1_207390
TGGT1_223510	TGGT1_235700	TGGT1_207400
TGGT1_223680	TGGT1_235905	TGGT1_207440
TGGT1_223700	TGGT1_236640	TGGT1_207690
TGGT1_223855	TGGT1_238250	TGGT1_207710
TGGT1_224030	TGGT1_239748	TGGT1_207720
TGGT1_224130	TGGT1_239760	TGGT1_207760
TGGT1_224570	TGGT1_239890	TGGT1_207770
TGGT1_224610	TGGT1_240440	TGGT1_207830
TGGT1_224620	TGGT1_240520	TGGT1_207840
TGGT1_224650	TGGT1_240650	TGGT1_207900
TGGT1_224880	TGGT1_240660	TGGT1_207910
TGGT1_225340	TGGT1_240740	TGGT1_207920
TGGT1_225490	TGGT1_241010	TGGT1_207960
TGGT1_225745	TGGT1_241130	TGGT1_207990
TGGT1_225790	TGGT1_242610	TGGT1_208010
TGGT1_225900	TGGT1_242680	TGGT1_208050
TGGT1_226080A	TGGT1_243390	TGGT1_208070
TGGT1_226090	TGGT1_243530	TGGT1_208200
TGGT1_226270	TGGT1_243610	TGGT1_208320
TGGT1_226400	TGGT1_243760	TGGT1_208340
TGGT1_226550	TGGT1_244350	TGGT1_208360
TGGT1_226640	TGGT1_244420	TGGT1_208370
TGGT1_226650	TGGT1_245470	TGGT1_208390
TGGT1_226670	TGGT1_245650	TGGT1_208400B
TGGT1_226730	TGGT1_246130	TGGT1_208420
TGGT1_226755	TGGT1_246210	TGGT1_208450
TGGT1_226780	TGGT1_246590	TGGT1_208490
TGGT1_226790	TGGT1_246960	TGGT1_208500
TGGT1_227260	TGGT1_246978	TGGT1_208510
TGGT1_227300	TGGT1_247220	TGGT1_208580
TGGT1_227580	TGGT1_247280	TGGT1_208590
TGGT1_227780	TGGT1_247350	TGGT1_208750
TGGT1_227850	TGGT1_247360	TGGT1_208910
TGGT1_227960	TGGT1_247960	TGGT1_208970
TGGT1_228160	TGGT1_248100	TGGT1_208990
TGGT1_228250	TGGT1_248300	TGGT1_209000
TGGT1_228460	TGGT1_248520	TGGT1_209030
TGGT1_228470	TGGT1_248550	TGGT1_209060
TGGT1_229160	TGGT1_248640	TGGT1_209070
TGGT1_229320	TGGT1_248780	TGGT1_209100
TGGT1_229500	TGGT1_248870	TGGT1_209108
TGGT1_229710	TGGT1_249200	TGGT1_209130
TGGT1_229720	TGGT1_249530	TGGT1_209140
TGGT1_229740	TGGT1_249740	TGGT1_209160
TGGT1_229780	TGGT1_249900	TGGT1_209190
TGGT1_230010	TGGT1_250040	TGGT1_209200
TGGT1_230080	TGGT1_250710	TGGT1_209210
TGGT1_230110	TGGT1_250810	TGGT1_209250
TGGT1_230180	TGGT1_250830	TGGT1_209280
TGGT1_230190	TGGT1_250880	TGGT1_209420
TGGT1_230450	TGGT1_250900	TGGT1_209450
TGGT1_230840	TGGT1_251670	TGGT1_209500
TGGT1_230980	TGGT1_251690	TGGT1_209520
TGGT1_231040	TGGT1_251760	TGGT1_209600
TGGT1_231180	TGGT1_251810	TGGT1_209640
TGGT1_231370	TGGT1_251870	TGGT1_209790
TGGT1_231790	TGGT1_252200	TGGT1_209800
TGGT1_231950	TGGT1_252500	TGGT1_209850
TGGT1_231960	TGGT1_252880B	TGGT1_209860
TGGT1_232000	TGGT1_253060	TGGT1_209880
TGGT1_232010	TGGT1_253130	TGGT1_209890
TGGT1_232170	TGGT1_253180	TGGT1_209960
TGGT1_232220	TGGT1_253290	TGGT1_209970
TGGT1_232250	TGGT1_253310	TGGT1_210360
TGGT1_232380	TGGT1_253510	TGGT1_210430
TGGT1_232510	TGGT1_253650	TGGT1_210440
TGGT1_232590	TGGT1_253690	TGGT1_210700
TGGT1_232620	TGGT1_253860	TGGT1_210760
TGGT1_232670	TGGT1_254110	TGGT1_210781
TGGT1_233100	TGGT1_254420	TGGT1_210810
TGGT1_233340	TGGT1_254600	TGGT1_210820
TGGT1_233450	TGGT1_254650	TGGT1_210980
TGGT1_233735	TGGT1_255170	TGGT1_211010
TGGT1_233790	TGGT1_255195	TGGT1_211020
TGGT1_233820	TGGT1_255280	TGGT1_211040
TGGT1_234460	TGGT1_255895	TGGT1_211150
TGGT1_234505	TGGT1_256960	TGGT1_211220
TGGT1_234520	TGGT1_257000	TGGT1_211230
TGGT1_234600	TGGT1_257390	TGGT1_211250
TGGT1_234670	TGGT1_257625	TGGT1_211290
TGGT1_234980	TGGT1_257640	TGGT1_211340
TGGT1_235370	TGGT1_257730	TGGT1_211350
TGGT1_235590	TGGT1_257980	TGGT1_211410
TGGT1_235620	TGGT1_258770	TGGT1_211420
TGGT1_235940	TGGT1_259580	TGGT1_211600
TGGT1_235960	TGGT1_259660	TGGT1_211630
TGGT1_236050	TGGT1_260150	TGGT1_211640
TGGT1_236220	TGGT1_260520	TGGT1_211670
TGGT1_236240	TGGT1_260620	TGGT1_211680
TGGT1_236850	TGGT1_260670	TGGT1_211690
TGGT1_237015	TGGT1_260820	TGGT1_211700
TGGT1_237110	TGGT1_260825	TGGT1_211710
TGGT1_237190	TGGT1_261250	TGGT1_211720
TGGT1_237240	TGGT1_261260B	TGGT1_211730
TGGT1_237260	TGGT1_261610	TGGT1_212090
TGGT1_237550	TGGT1_261710	TGGT1_212100
TGGT1_237560	TGGT1_261850	TGGT1_212110
TGGT1_237585	TGGT1_262040	TGGT1_212130
TGGT1_237830	TGGT1_262170	TGGT1_212140
TGGT1_237860	TGGT1_262400	TGGT1_212210
TGGT1_238170	TGGT1_262530	TGGT1_212220
TGGT1_238230	TGGT1_262560	TGGT1_212250
TGGT1_238240	TGGT1_262720	TGGT1_212260
TGGT1_238270	TGGT1_263080	TGGT1_212290
TGGT1_238420	TGGT1_263150	TGGT1_212770
TGGT1_238895	TGGT1_263300	TGGT1_212780
TGGT1_238980	TGGT1_263400	TGGT1_212800
TGGT1_239010	TGGT1_263595	TGGT1_212820
TGGT1_239050	TGGT1_263800	TGGT1_212860
TGGT1_239260	TGGT1_263810	TGGT1_212880
TGGT1_239270	TGGT1_264020	TGGT1_212930
TGGT1_239310	TGGT1_264040	TGGT1_212960B
TGGT1_239830	TGGT1_264080	TGGT1_212980
TGGT1_240080	TGGT1_264220	TGGT1_212990
TGGT1_240210	TGGT1_264420	TGGT1_213030
TGGT1_240280	TGGT1_264430	TGGT1_213040
TGGT1_240450	TGGT1_264440	TGGT1_213060
TGGT1_240540	TGGT1_264600	TGGT1_213067
TGGT1_240830	TGGT1_264640	TGGT1_213300
TGGT1_240950	TGGT1_264650	TGGT1_213325
TGGT1_241140	TGGT1_264690	TGGT1_213350
TGGT1_242030	TGGT1_264710	TGGT1_213388
TGGT1_242090	TGGT1_264752	TGGT1_213392
TGGT1_242290	TGGT1_264760	TGGT1_213400
TGGT1_242330	TGGT1_264770	TGGT1_213550
TGGT1_242435	TGGT1_264780	TGGT1_213610
TGGT1_242640	TGGT1_264820	TGGT1_213740
TGGT1_242670	TGGT1_264830	TGGT1_213746
TGGT1_243298	TGGT1_264860	TGGT1_213770
TGGT1_243340	TGGT1_264870	TGGT1_213790
TGGT1_243400	TGGT1_264880	TGGT1_213870
TGGT1_243482	TGGT1_264890	TGGT1_213890
TGGT1_243510	TGGT1_264900	TGGT1_213900
TGGT1_243520	TGGT1_264940	TGGT1_213910
TGGT1_243620	TGGT1_265510	TGGT1_213930
TGGT1_243635	TGGT1_265780	TGGT1_213950
TGGT1_244150	TGGT1_266110	TGGT1_214080
TGGT1_244160	TGGT1_266300	TGGT1_214090
TGGT1_244270	TGGT1_266366	TGGT1_214110
TGGT1_244530	TGGT1_266400	TGGT1_214120
TGGT1_244600	TGGT1_266620	TGGT1_214130
TGGT1_244630	TGGT1_266810	TGGT1_214180
TGGT1_244720	TGGT1_267390	TGGT1_214200
TGGT1_245432	TGGT1_267430	TGGT1_214210
TGGT1_245490	TGGT1_267440	TGGT1_214230
TGGT1_246030	TGGT1_267500	TGGT1_214240
TGGT1_246060	TGGT1_267510	TGGT1_214260
TGGT1_246160	TGGT1_267540	TGGT1_214270
TGGT1_246200	TGGT1_267550	TGGT1_214320
TGGT1_246330	TGGT1_267580	TGGT1_214340
TGGT1_246910	TGGT1_267590	TGGT1_214440
TGGT1_247230	TGGT1_267600	TGGT1_214470
TGGT1_247290	TGGT1_267620	TGGT1_214490
TGGT1_247320	TGGT1_267650	TGGT1_214500
TGGT1_247370	TGGT1_267660	TGGT1_214520
TGGT1_247510	TGGT1_267670	TGGT1_214560
TGGT1_247530	TGGT1_267710	TGGT1_214590
TGGT1_247610	TGGT1_267720	TGGT1_214600
TGGT1_247740	TGGT1_267730	TGGT1_214610
TGGT1_247790	TGGT1_267740	TGGT1_214620
TGGT1_248120	TGGT1_267750	TGGT1_214770
TGGT1_248150	TGGT1_267800	TGGT1_214800
TGGT1_248160	TGGT1_267810	TGGT1_214830
TGGT1_248530	TGGT1_268690	TGGT1_214880
TGGT1_248610	TGGT1_269300	TGGT1_214940
TGGT1_248630	TGGT1_269425	TGGT1_214950
TGGT1_248710	TGGT1_269840	TGGT1_214960
TGGT1_248750	TGGT1_269885A	TGGT1_214970
TGGT1_248900	TGGT1_270580	TGGT1_214980
TGGT1_249000	TGGT1_270920	TGGT1_214990
TGGT1_249020	TGGT1_271030	TGGT1_215010
TGGT1_249250	TGGT1_271050	TGGT1_215030
TGGT1_249300	TGGT1_271390	TGGT1_215040
TGGT1_249450	TGGT1_271600	TGGT1_215080
TGGT1_249460	TGGT1_272383	TGGT1_215150
TGGT1_249880	TGGT1_272390	TGGT1_215170
TGGT1_249890	TGGT1_272710	TGGT1_215220
TGGT1_249920	TGGT1_273050	TGGT1_215230
TGGT1_250010	TGGT1_273070	TGGT1_215260
TGGT1_251520	TGGT1_273120	TGGT1_215380
TGGT1_251550	TGGT1_273360	TGGT1_215400
TGGT1_251600	TGGT1_273540	TGGT1_215440
TGGT1_251610	TGGT1_273580	TGGT1_215460
TGGT1_251710	TGGT1_274080	TGGT1_215490
TGGT1_251850	TGGT1_274120	TGGT1_215560
TGGT1_251920	TGGT1_274180	TGGT1_215700
TGGT1_252230	TGGT1_276220	TGGT1_215730
TGGT1_252250	TGGT1_277680	TGGT1_215890
TGGT1_252290	TGGT1_278365	TGGT1_215910
TGGT1_252360	TGGT1_278770	TGGT1_215950
TGGT1_252380	TGGT1_278780	TGGT1_215980
TGGT1_252400	TGGT1_278800	TGGT1_216000
TGGT1_252480	TGGT1_278990	TGGT1_216030A
TGGT1_253030	TGGT1_279320	TGGT1_216050
TGGT1_253160	TGGT1_279330	TGGT1_216060
TGGT1_253380	TGGT1_279340	TGGT1_216070
TGGT1_253470	TGGT1_279360	TGGT1_216080
TGGT1_253540	TGGT1_279370	TGGT1_216130
TGGT1_253780	TGGT1_279380	TGGT1_216190
TGGT1_253850	TGGT1_279390	TGGT1_216210
TGGT1_253890	TGGT1_279410	TGGT1_216220
TGGT1_253990	TGGT1_279420	TGGT1_216250
TGGT1_254280	TGGT1_279450	TGGT1_216260
TGGT1_254460	TGGT1_280480	TGGT1_216270
TGGT1_254555	TGGT1_280780	TGGT1_216335
TGGT1_254610	TGGT1_281420	TGGT1_216370
TGGT1_254830	TGGT1_282210	TGGT1_216380
TGGT1_254910	TGGT1_283702	TGGT1_216460
TGGT1_254930	TGGT1_283710	TGGT1_216480
TGGT1_255450	TGGT1_284170	TGGT1_216540
TGGT1_255470	TGGT1_284180	TGGT1_216560
TGGT1_255910	TGGT1_284590	TGGT1_216580
TGGT1_255940	TGGT1_285290	TGGT1_216590
TGGT1_255960	TGGT1_285680	TGGT1_216600
TGGT1_256030	TGGT1_285710	TGGT1_216620
TGGT1_256070	TGGT1_285895	TGGT1_216650
TGGT1_256820	TGGT1_286030	TGGT1_216670
TGGT1_256910	TGGT1_286210	TGGT1_216680
TGGT1_256990	TGGT1_286240	TGGT1_216730
TGGT1_257030	TGGT1_287235	TGGT1_216740A
TGGT1_257100	TGGT1_287970	TGGT1_216750
TGGT1_257290	TGGT1_287980	TGGT1_216780
TGGT1_257330	TGGT1_288000	TGGT1_216790
TGGT1_257572	TGGT1_288030	TGGT1_216810
TGGT1_257670	TGGT1_288040	TGGT1_216820
TGGT1_257960	TGGT1_288540	TGGT1_216830
TGGT1_258050	TGGT1_289000	TGGT1_216840
TGGT1_258130	TGGT1_289530	TGGT1_216880
TGGT1_258160	TGGT1_289615	TGGT1_216900
TGGT1_258390	TGGT1_289710	TGGT1_216930
TGGT1_258680	TGGT1_289750	TGGT1_217000
TGGT1_258700	TGGT1_289890	TGGT1_217050
TGGT1_258740	TGGT1_290225	TGGT1_217220
TGGT1_258790	TGGT1_290840	TGGT1_217440
TGGT1_258820	TGGT1_290940	TGGT1_217460
TGGT1_259090	TGGT1_290950	TGGT1_217480
TGGT1_259140	TGGT1_291150	TGGT1_217510
TGGT1_259250	TGGT1_291340	TGGT1_217540
TGGT1_259830	TGGT1_291350	TGGT1_217680
TGGT1_259840	TGGT1_292035	TGGT1_217688
TGGT1_259960	TGGT1_292170	TGGT1_217700
TGGT1_260000	TGGT1_293230	TGGT1_217740
TGGT1_260160	TGGT1_293260	TGGT1_217770
TGGT1_260250	TGGT1_293340	TGGT1_217820
TGGT1_260300	TGGT1_293370	TGGT1_217870
TGGT1_260420	TGGT1_293420	TGGT1_217910
TGGT1_260550	TGGT1_293570	TGGT1_218070
TGGT1_260580	TGGT1_293740	TGGT1_218230
TGGT1_260610	TGGT1_294180	TGGT1_218240
TGGT1_261050	TGGT1_294290	TGGT1_218250
TGGT1_261570	TGGT1_294340	TGGT1_218270
TGGT1_261670	TGGT1_294560	TGGT1_218280
TGGT1_261680	TGGT1_294570	TGGT1_218300
TGGT1_261730	TGGT1_294720	TGGT1_218358
TGGT1_262030	TGGT1_294800B	TGGT1_218520
TGGT1_262070	TGGT1_294930	TGGT1_218560
TGGT1_262550	TGGT1_295010	TGGT1_218570
TGGT1_262670	TGGT1_295125	TGGT1_218580
TGGT1_262825	TGGT1_297160	TGGT1_218610
TGGT1_262840	TGGT1_297245	TGGT1_218730
TGGT1_262880	TGGT1_297460	TGGT1_218760
TGGT1_262920	TGGT1_297530	TGGT1_218780
TGGT1_263085	TGGT1_297745	TGGT1_218800
TGGT1_263230	TGGT1_297760	TGGT1_218810
TGGT1_263260	TGGT1_299100	TGGT1_218820
TGGT1_263330	TGGT1_299168	TGGT1_218830
TGGT1_263340	TGGT1_300290	TGGT1_218870
TGGT1_263390	TGGT1_301222	TGGT1_218940
TGGT1_263470	TGGT1_301340	TGGT1_218960
TGGT1_263570	TGGT1_301430	TGGT1_219140
TGGT1_263690	TGGT1_305010	TGGT1_219150
TGGT1_263720	TGGT1_305070	TGGT1_219170
TGGT1_263750	TGGT1_305150	TGGT1_219250
TGGT1_263980	TGGT1_305230	TGGT1_219260B
TGGT1_263990	TGGT1_305310	TGGT1_219270
TGGT1_264000	TGGT1_305640	TGGT1_219300
TGGT1_264050	TGGT1_305870	TGGT1_219320
TGGT1_264950	TGGT1_306290	TGGT1_219440
TGGT1_264960	TGGT1_306300	TGGT1_219460
TGGT1_264980	TGGT1_306380	TGGT1_219520
TGGT1_265000	TGGT1_306390	TGGT1_219540
TGGT1_265080	TGGT1_306895	TGGT1_219590
TGGT1_265650	TGGT1_306930	TGGT1_219600
TGGT1_265820	TGGT1_306960	TGGT1_219630
TGGT1_266060	TGGT1_307000	TGGT1_219640
TGGT1_266100	TGGT1_308090	TGGT1_219682
TGGT1_266120	TGGT1_308810A	TGGT1_219690
TGGT1_266760	TGGT1_308880	TGGT1_219700
TGGT1_266890	TGGT1_309080	TGGT1_219710
TGGT1_266900	TGGT1_309090	TGGT1_219738
TGGT1_266990	TGGT1_309265	TGGT1_219760
TGGT1_267280	TGGT1_309370	TGGT1_219800
TGGT1_268000	TGGT1_309600	TGGT1_219850
TGGT1_268010	TGGT1_309780	TGGT1_219860
TGGT1_268240	TGGT1_309850	TGGT1_220090
TGGT1_268580	TGGT1_309885	TGGT1_220190
TGGT1_268600	TGGT1_310310	TGGT1_220230A
TGGT1_268640	TGGT1_310430B	TGGT1_220240
TGGT1_268835	TGGT1_310570	TGGT1_220250
TGGT1_268870	TGGT1_310700	TGGT1_220260
TGGT1_268920	TGGT1_310720A	TGGT1_220270
TGGT1_268980	TGGT1_310790	TGGT1_220320
TGGT1_269060	TGGT1_310802	TGGT1_220360
TGGT1_269150	TGGT1_310850	TGGT1_220370
TGGT1_269210	TGGT1_310920	TGGT1_220430
TGGT1_269410	TGGT1_311000	TGGT1_220450
TGGT1_269420	TGGT1_311010	TGGT1_220470
TGGT1_269690	TGGT1_311140	TGGT1_220500
TGGT1_269730	TGGT1_311290	TGGT1_220510
TGGT1_269950	TGGT1_311450	TGGT1_220570
TGGT1_270000	TGGT1_311680	TGGT1_220600
TGGT1_270050	TGGT1_311750	TGGT1_220610
TGGT1_270140	TGGT1_312140	TGGT1_220860
TGGT1_270230	TGGT1_312370	TGGT1_220900
TGGT1_270530	TGGT1_312420	TGGT1_220910
TGGT1_270540	TGGT1_312840	TGGT1_220950
TGGT1_270750	TGGT1_313030	TGGT1_221180
TGGT1_270780	TGGT1_313080	TGGT1_221190
TGGT1_271000	TGGT1_313140	TGGT1_221200A
TGGT1_271060	TGGT1_313495	TGGT1_221210
TGGT1_271110	TGGT1_313580	TGGT1_221280
TGGT1_271190	TGGT1_313590B	TGGT1_221350
TGGT1_271200	TGGT1_313665	TGGT1_221360
TGGT1_271400	TGGT1_313780	TGGT1_221380
TGGT1_271440	TGGT1_313790	TGGT1_221390
TGGT1_271780	TGGT1_314042	TGGT1_221410
TGGT1_271910	TGGT1_314265	TGGT1_221460
TGGT1_271960	TGGT1_314270	TGGT1_221470
TGGT1_272460	TGGT1_314830	TGGT1_221480
TGGT1_272720	TGGT1_315120	TGGT1_221500
TGGT1_272900	TGGT1_315160	TGGT1_221570
TGGT1_273150	TGGT1_315210	TGGT1_221610
TGGT1_273310	TGGT1_315320	TGGT1_221630
TGGT1_273350	TGGT1_315470	TGGT1_221640
TGGT1_273780	TGGT1_315570	TGGT1_221660
TGGT1_274050	TGGT1_315590	TGGT1_221670
TGGT1_275410	TGGT1_315690	TGGT1_221690
TGGT1_275430	TGGT1_315770	TGGT1_221710
TGGT1_275470	TGGT1_316140	TGGT1_221870
TGGT1_275630	TGGT1_316200	TGGT1_221940
TGGT1_275790	TGGT1_316310	TGGT1_221950
TGGT1_275860	TGGT1_316480	TGGT1_221980
TGGT1_276140	TGGT1_316750	TGGT1_221990
TGGT1_276190	TGGT1_318410	TGGT1_222000
TGGT1_276930	TGGT1_319390	TGGT1_222030
TGGT1_276990	TGGT1_319510	TGGT1_222040
TGGT1_277030	TGGT1_319640	TGGT1_222050
TGGT1_277260	TGGT1_319670	TGGT1_222090
TGGT1_277510	TGGT1_320160B	TGGT1_222192
TGGT1_277540	TGGT1_320410	TGGT1_222220
TGGT1_277820	TGGT1_321550	TGGT1_222230
TGGT1_278020	TGGT1_321630	TGGT1_222300
TGGT1_278230	TGGT1_321650	TGGT1_222310
TGGT1_278240	TGGT1_323330	TGGT1_222350
TGGT1_278280	TGGT1_356400	TGGT1_222400
TGGT1_278450	TGGT1_360830	TGGT1_222430
TGGT1_278470	TGGT1_361650	TGGT1_222660
TGGT1_278815	TGGT1_363030	TGGT1_222710
TGGT1_278920	TGGT1_366480	TGGT1_222800
TGGT1_280460	TGGT1_410060	TGGT1_222860
TGGT1_280690	TGGT1_410360	TGGT1_222900
TGGT1_280710	TGGT1_410950	TGGT1_222952
TGGT1_280770	TGGT1_462961	TGGT1_223070
TGGT1_281370		TGGT1_223080
TGGT1_281960		TGGT1_223095
TGGT1_282150		TGGT1_223390
TGGT1_282170		TGGT1_223480
TGGT1_282190		TGGT1_223490
TGGT1_283540		TGGT1_223540
TGGT1_283760		TGGT1_223590
TGGT1_283780		TGGT1_223610
TGGT1_283810		TGGT1_223620
TGGT1_283860		TGGT1_223630
TGGT1_283890		TGGT1_223668
TGGT1_283900		TGGT1_223760
TGGT1_284530		TGGT1_223780
TGGT1_284560		TGGT1_223790
TGGT1_285200		TGGT1_223800
TGGT1_285220		TGGT1_223810
TGGT1_285480		TGGT1_223840
TGGT1_285490		TGGT1_223880
TGGT1_285720		TGGT1_223920
TGGT1_285780		TGGT1_223930
TGGT1_285830		TGGT1_223940
TGGT1_285990		TGGT1_223950
TGGT1_286260		TGGT1_223960
TGGT1_286620		TGGT1_224000
TGGT1_286630		TGGT1_224050
TGGT1_286710		TGGT1_224070
TGGT1_286720		TGGT1_224110
TGGT1_287210		TGGT1_224150
TGGT1_287220		TGGT1_224160
TGGT1_287260		TGGT1_224190
TGGT1_288230		TGGT1_224200
TGGT1_288260		TGGT1_224210
TGGT1_288300		TGGT1_224240
TGGT1_288440		TGGT1_224260
TGGT1_288630		TGGT1_224270
TGGT1_288700		TGGT1_224280
TGGT1_288880		TGGT1_224330
TGGT1_288890		TGGT1_224470
TGGT1_289190		TGGT1_224480
TGGT1_289490		TGGT1_224490
TGGT1_289730		TGGT1_224520
TGGT1_289760		TGGT1_224530
TGGT1_289790		TGGT1_224540
TGGT1_289910		TGGT1_224540A
TGGT1_289940		TGGT1_224580
TGGT1_290570		TGGT1_224590
TGGT1_290678		TGGT1_224660
TGGT1_291010		TGGT1_224700
TGGT1_291020		TGGT1_224740
TGGT1_291050		TGGT1_224850
TGGT1_291320		TGGT1_224870
TGGT1_291650		TGGT1_224890
TGGT1_291680		TGGT1_224928
TGGT1_292130		TGGT1_224950
TGGT1_292160		TGGT1_224970
TGGT1_292220		TGGT1_224980
TGGT1_292340		TGGT1_225000
TGGT1_292975		TGGT1_225010
TGGT1_293350		TGGT1_225020
TGGT1_293460		TGGT1_225080
TGGT1_293490		TGGT1_225090
TGGT1_293590		TGGT1_225125
TGGT1_293710		TGGT1_225160
TGGT1_293770		TGGT1_225200
TGGT1_294420		TGGT1_225230
TGGT1_294430		TGGT1_225270
TGGT1_294700		TGGT1_225310
TGGT1_294740		TGGT1_225320
TGGT1_294780		TGGT1_225330
TGGT1_294970		TGGT1_225350
TGGT1_294980		TGGT1_225360
TGGT1_295090		TGGT1_225450
TGGT1_295110		TGGT1_225480
TGGT1_295450		TGGT1_225500
TGGT1_295610		TGGT1_225530
TGGT1_295770		TGGT1_225540
TGGT1_297110		TGGT1_225560
TGGT1_297350		TGGT1_225690
TGGT1_297360		TGGT1_225820
TGGT1_297770		TGGT1_225840
TGGT1_297840		TGGT1_225850
TGGT1_297890		TGGT1_225860
TGGT1_297910		TGGT1_225870
TGGT1_298600		TGGT1_225890
TGGT1_298620		TGGT1_225910
TGGT1_298980		TGGT1_225960
TGGT1_299270		TGGT1_226020
TGGT1_299820		TGGT1_226030
TGGT1_299970		TGGT1_226050
TGGT1_300180		TGGT1_226060
TGGT1_300230		TGGT1_226220
TGGT1_300340		TGGT1_226250
TGGT1_301010		TGGT1_226340
TGGT1_301210		TGGT1_226350
TGGT1_301420		TGGT1_226380
TGGT1_304710		TGGT1_226390
TGGT1_304740		TGGT1_226410
TGGT1_304880		TGGT1_226430
TGGT1_305080		TGGT1_226440
TGGT1_305090		TGGT1_226470
TGGT1_305160		TGGT1_226510
TGGT1_305200		TGGT1_226540
TGGT1_305330		TGGT1_226560
TGGT1_305560		TGGT1_226570
TGGT1_305770		TGGT1_226580
TGGT1_305780		TGGT1_226620
TGGT1_305790		TGGT1_226660
TGGT1_305820		TGGT1_226680
TGGT1_305950		TGGT1_226700
TGGT1_305980		TGGT1_226720
TGGT1_306040		TGGT1_226810
TGGT1_306210		TGGT1_226850
TGGT1_306250		TGGT1_226890
TGGT1_306310		TGGT1_226900
TGGT1_306320		TGGT1_226910
TGGT1_306470		TGGT1_226940
TGGT1_306530		TGGT1_226950
TGGT1_306900		TGGT1_226960
TGGT1_307800		TGGT1_226970
TGGT1_308070		TGGT1_226980
TGGT1_308840		TGGT1_226990
TGGT1_308850		TGGT1_227000
TGGT1_308990		TGGT1_227030
TGGT1_309020		TGGT1_227060
TGGT1_309060		TGGT1_227270
TGGT1_309380		TGGT1_227280
TGGT1_309800		TGGT1_227320
TGGT1_309820		TGGT1_227350
TGGT1_309880		TGGT1_227360
TGGT1_310050		TGGT1_227390
TGGT1_310070		TGGT1_227410
TGGT1_310200		TGGT1_227450
TGGT1_310250		TGGT1_227560
TGGT1_310360		TGGT1_227610
TGGT1_310400		TGGT1_227620
TGGT1_310520		TGGT1_227650
TGGT1_310530		TGGT1_227660
TGGT1_310560		TGGT1_227790
TGGT1_310620		TGGT1_227800
TGGT1_310730		TGGT1_227810
TGGT1_310820		TGGT1_227820
TGGT1_311070		TGGT1_227900
TGGT1_311260		TGGT1_227952
TGGT1_311310		TGGT1_227970
TGGT1_311390		TGGT1_227980
TGGT1_311740		TGGT1_228040
TGGT1_311810		TGGT1_228070
TGGT1_312130		TGGT1_228080
TGGT1_312250		TGGT1_228100
TGGT1_312270		TGGT1_228120
TGGT1_312340		TGGT1_228150
TGGT1_312380		TGGT1_228190
TGGT1_312480		TGGT1_228200
TGGT1_312510		TGGT1_228210
TGGT1_312520		TGGT1_228230
TGGT1_312590		TGGT1_228280
TGGT1_312618		TGGT1_228300
TGGT1_312820		TGGT1_228330
TGGT1_312990		TGGT1_228340
TGGT1_313130		TGGT1_228360
TGGT1_313150		TGGT1_228395
TGGT1_313300		TGGT1_228400
TGGT1_313422		TGGT1_228490
TGGT1_313440		TGGT1_228660
TGGT1_313540		TGGT1_228670
TGGT1_313750		TGGT1_228690
TGGT1_313810		TGGT1_228710
TGGT1_313900		TGGT1_228730
TGGT1_314280		TGGT1_228750
TGGT1_314440		TGGT1_228770
TGGT1_314450		TGGT1_229000
TGGT1_314470		TGGT1_229010
TGGT1_314500		TGGT1_229020
TGGT1_314770		TGGT1_229030
TGGT1_314790		TGGT1_229140
TGGT1_315360		TGGT1_229150
TGGT1_315530		TGGT1_229180
TGGT1_315620		TGGT1_229210
TGGT1_315700		TGGT1_229260
TGGT1_315885		TGGT1_229280
TGGT1_316090		TGGT1_229290
TGGT1_316280		TGGT1_229310
TGGT1_316450		TGGT1_229360
TGGT1_316540		TGGT1_229380
TGGT1_318230		TGGT1_229440
TGGT1_318290		TGGT1_229450
TGGT1_318330		TGGT1_229460
TGGT1_318350		TGGT1_229470
TGGT1_318470		TGGT1_229480
TGGT1_318480		TGGT1_229490
TGGT1_318580		TGGT1_229630
TGGT1_318720		TGGT1_229640
TGGT1_318730		TGGT1_229650
TGGT1_318760		TGGT1_229680
TGGT1_318770		TGGT1_229690
TGGT1_319300		TGGT1_229750
TGGT1_319320		TGGT1_229770
TGGT1_319370		TGGT1_229790
TGGT1_319540		TGGT1_229930
TGGT1_319570		TGGT1_230000
TGGT1_319720		TGGT1_230030
TGGT1_319740		TGGT1_230140
TGGT1_319870		TGGT1_230150
TGGT1_320110		TGGT1_230160
TGGT1_320150		TGGT1_230170
TGGT1_320592		TGGT1_230210
TGGT1_320640		TGGT1_230220
TGGT1_320670		TGGT1_230340
TGGT1_320760		TGGT1_230350
TGGT1_321290		TGGT1_230400
TGGT1_321640		TGGT1_230420
TGGT1_321690		TGGT1_230440
TGGT1_362090		TGGT1_230490
TGGT1_363940		TGGT1_230520
TGGT1_409640		TGGT1_230570
TGGT1_410770		TGGT1_230580
TGGT1_411470		TGGT1_230590
TGGT1_462962		TGGT1_230650
		TGGT1_230690
		TGGT1_230700
		TGGT1_230710
		TGGT1_230820
		TGGT1_230850
		TGGT1_230860
		TGGT1_230880
		TGGT1_230890
		TGGT1_230920
		TGGT1_230940
		TGGT1_230950
		TGGT1_230960
		TGGT1_230990
		TGGT1_231000
		TGGT1_231010
		TGGT1_231070
		TGGT1_231160
		TGGT1_231170
		TGGT1_231190
		TGGT1_231200
		TGGT1_231210
		TGGT1_231220
		TGGT1_231440
		TGGT1_231480
		TGGT1_231630
		TGGT1_231640
		TGGT1_231750
		TGGT1_231840
		TGGT1_231850
		TGGT1_231930
		TGGT1_231970
		TGGT1_232030
		TGGT1_232050
		TGGT1_232060
		TGGT1_232080
		TGGT1_232090
		TGGT1_232120
		TGGT1_232130
		TGGT1_232150
		TGGT1_232180
		TGGT1_232190
		TGGT1_232210
		TGGT1_232240
		TGGT1_232260
		TGGT1_232280
		TGGT1_232310
		TGGT1_232340
		TGGT1_232350
		TGGT1_232360
		TGGT1_232370
		TGGT1_232410
		TGGT1_232430
		TGGT1_232440
		TGGT1_232450
		TGGT1_232500
		TGGT1_232600
		TGGT1_232610
		TGGT1_232640
		TGGT1_232650
		TGGT1_232660
		TGGT1_232680
		TGGT1_232710
		TGGT1_232730
		TGGT1_232760
		TGGT1_232780
		TGGT1_232800
		TGGT1_232830
		TGGT1_232970
		TGGT1_233000
		TGGT1_233010
		TGGT1_233020
		TGGT1_233030
		TGGT1_233080
		TGGT1_233110
		TGGT1_233130
		TGGT1_233140
		TGGT1_233160
		TGGT1_233190
		TGGT1_233220
		TGGT1_233245
		TGGT1_233260
		TGGT1_233430
		TGGT1_233460
		TGGT1_233500
		TGGT1_233520
		TGGT1_233530
		TGGT1_233540
		TGGT1_233680
		TGGT1_233710
		TGGT1_233810
		TGGT1_233850
		TGGT1_233905
		TGGT1_234180
		TGGT1_234190
		TGGT1_234230
		TGGT1_234250
		TGGT1_234270
		TGGT1_234280
		TGGT1_234350
		TGGT1_234360
		TGGT1_234390
		TGGT1_234410
		TGGT1_234450
		TGGT1_234470
		TGGT1_234490
		TGGT1_234560
		TGGT1_234580
		TGGT1_234610
		TGGT1_234640
		TGGT1_234900
		TGGT1_234970
		TGGT1_234990
		TGGT1_235020
		TGGT1_235130
		TGGT1_235140
		TGGT1_235150
		TGGT1_235160
		TGGT1_235170
		TGGT1_235340
		TGGT1_235350
		TGGT1_235380
		TGGT1_235420
		TGGT1_235470
		TGGT1_235478
		TGGT1_235490
		TGGT1_235540
		TGGT1_235550
		TGGT1_235690
		TGGT1_235710
		TGGT1_235740
		TGGT1_235750
		TGGT1_235930
		TGGT1_235970
		TGGT1_235980
		TGGT1_235990
		TGGT1_236040
		TGGT1_236080
		TGGT1_236110
		TGGT1_236130
		TGGT1_236200
		TGGT1_236260
		TGGT1_236270
		TGGT1_236530
		TGGT1_236540
		TGGT1_236560
		TGGT1_236570
		TGGT1_236650
		TGGT1_236660
		TGGT1_236780
		TGGT1_236840
		TGGT1_236860
		TGGT1_236870
		TGGT1_236890
		TGGT1_236910
		TGGT1_236930
		TGGT1_236950
		TGGT1_236970
		TGGT1_237020
		TGGT1_237090
		TGGT1_237200
		TGGT1_237210
		TGGT1_237220
		TGGT1_237230
		TGGT1_237280
		TGGT1_237290
		TGGT1_237410
		TGGT1_237520
		TGGT1_237570
		TGGT1_237820
		TGGT1_237870
		TGGT1_237890
		TGGT1_238010
		TGGT1_238040A
		TGGT1_238050
		TGGT1_238080
		TGGT1_238130
		TGGT1_238150
		TGGT1_238190
		TGGT1_238380
		TGGT1_238390
		TGGT1_238400
		TGGT1_238410
		TGGT1_238510
		TGGT1_238870
		TGGT1_238880
		TGGT1_238930
		TGGT1_238940
		TGGT1_238950
		TGGT1_238995
		TGGT1_239070
		TGGT1_239100
		TGGT1_239130
		TGGT1_239250
		TGGT1_239300
		TGGT1_239400
		TGGT1_239410
		TGGT1_239420
		TGGT1_239440
		TGGT1_239480
		TGGT1_239490
		TGGT1_239500
		TGGT1_239540
		TGGT1_239590
		TGGT1_239620
		TGGT1_239690
		TGGT1_239700
		TGGT1_239740
		TGGT1_239752
		TGGT1_239790
		TGGT1_239800
		TGGT1_239820
		TGGT1_239870
		TGGT1_239885
		TGGT1_240050
		TGGT1_240060
		TGGT1_240070
		TGGT1_240220
		TGGT1_240250
		TGGT1_240300
		TGGT1_240380
		TGGT1_240400
		TGGT1_240410
		TGGT1_240490
		TGGT1_240500
		TGGT1_240510
		TGGT1_240570
		TGGT1_240600
		TGGT1_240630
		TGGT1_240700
		TGGT1_240710
		TGGT1_240810
		TGGT1_240850
		TGGT1_240860
		TGGT1_240870
		TGGT1_240890
		TGGT1_240910
		TGGT1_240960
		TGGT1_240980
		TGGT1_241000
		TGGT1_241150
		TGGT1_241160
		TGGT1_241170
		TGGT1_241820
		TGGT1_241830
		TGGT1_241840
		TGGT1_241850
		TGGT1_241880
		TGGT1_241890
		TGGT1_242000
		TGGT1_242070
		TGGT1_242260
		TGGT1_242380
		TGGT1_242415
		TGGT1_242570
		TGGT1_242580
		TGGT1_242625
		TGGT1_242660
		TGGT1_242700
		TGGT1_242730
		TGGT1_242780
		TGGT1_242790B
		TGGT1_242810
		TGGT1_242830
		TGGT1_242890
		TGGT1_243200
		TGGT1_243210
		TGGT1_243250
		TGGT1_243280A
		TGGT1_243290
		TGGT1_243310
		TGGT1_243410
		TGGT1_243430
		TGGT1_243440
		TGGT1_243450
		TGGT1_243460
		TGGT1_243540
		TGGT1_243590
		TGGT1_243600
		TGGT1_243710
		TGGT1_243730
		TGGT1_243750
		TGGT1_243780
		TGGT1_243800
		TGGT1_243920
		TGGT1_243950
		TGGT1_243960
		TGGT1_243990
		TGGT1_244000
		TGGT1_244010
		TGGT1_244040
		TGGT1_244060
		TGGT1_244100
		TGGT1_244110
		TGGT1_244120
		TGGT1_244130
		TGGT1_244200
		TGGT1_244210
		TGGT1_244240
		TGGT1_244250
		TGGT1_244280
		TGGT1_244290
		TGGT1_244300
		TGGT1_244370
		TGGT1_244380
		TGGT1_244390
		TGGT1_244440
		TGGT1_244460
		TGGT1_244470
		TGGT1_244500
		TGGT1_244550
		TGGT1_244560
		TGGT1_244570
		TGGT1_244640
		TGGT1_244650
		TGGT1_244670
		TGGT1_244680
		TGGT1_244690
		TGGT1_244700
		TGGT1_244880
		TGGT1_244910
		TGGT1_245460
		TGGT1_245500
		TGGT1_245510
		TGGT1_245550
		TGGT1_245560
		TGGT1_245570
		TGGT1_245580
		TGGT1_245640
		TGGT1_245660
		TGGT1_245720
		TGGT1_245730
		TGGT1_245990
		TGGT1_246010
		TGGT1_246020
		TGGT1_246040
		TGGT1_246080
		TGGT1_246090
		TGGT1_246100
		TGGT1_246120
		TGGT1_246140
		TGGT1_246170
		TGGT1_246178
		TGGT1_246190
		TGGT1_246220
		TGGT1_246340
		TGGT1_246450
		TGGT1_246460
		TGGT1_246500
		TGGT1_246510
		TGGT1_246520
		TGGT1_246600
		TGGT1_246630
		TGGT1_246690
		TGGT1_246720
		TGGT1_246730
		TGGT1_246740
		TGGT1_246940
		TGGT1_246950
		TGGT1_246970
		TGGT1_246982
		TGGT1_246990
		TGGT1_247000
		TGGT1_247020
		TGGT1_247040
		TGGT1_247050
		TGGT1_247195
		TGGT1_247250
		TGGT1_247300
		TGGT1_247330
		TGGT1_247380
		TGGT1_247390
		TGGT1_247440
		TGGT1_247450
		TGGT1_247460
		TGGT1_247470
		TGGT1_247520
		TGGT1_247540
		TGGT1_247550
		TGGT1_247600
		TGGT1_247648
		TGGT1_247690
		TGGT1_247700
		TGGT1_247730
		TGGT1_247760
		TGGT1_247780
		TGGT1_247930
		TGGT1_248110
		TGGT1_248180
		TGGT1_248190
		TGGT1_248270
		TGGT1_248290
		TGGT1_248340
		TGGT1_248360
		TGGT1_248390
		TGGT1_248420
		TGGT1_248460
		TGGT1_248480
		TGGT1_248510
		TGGT1_248700
		TGGT1_248720
		TGGT1_248740
		TGGT1_248800
		TGGT1_248810
		TGGT1_248830
		TGGT1_248840
		TGGT1_248880
		TGGT1_248940
		TGGT1_248960
		TGGT1_249010
		TGGT1_249030
		TGGT1_249170
		TGGT1_249180
		TGGT1_249240
		TGGT1_249260
		TGGT1_249320
		TGGT1_249340
		TGGT1_249350
		TGGT1_249360
		TGGT1_249380
		TGGT1_249390
		TGGT1_249440
		TGGT1_249480
		TGGT1_249540
		TGGT1_249550
		TGGT1_249580
		TGGT1_249590
		TGGT1_249600
		TGGT1_249610
		TGGT1_249620
		TGGT1_249680
		TGGT1_249710
		TGGT1_249780
		TGGT1_249800
		TGGT1_249810
		TGGT1_249850
		TGGT1_249860
		TGGT1_249970
		TGGT1_249990
		TGGT1_250060
		TGGT1_250330
		TGGT1_250340
		TGGT1_250680
		TGGT1_250690
		TGGT1_250700
		TGGT1_250740
		TGGT1_250750
		TGGT1_250770
		TGGT1_250790
		TGGT1_250800
		TGGT1_250820
		TGGT1_250840
		TGGT1_250850
		TGGT1_250870
		TGGT1_251400
		TGGT1_251410
		TGGT1_251460
		TGGT1_251480
		TGGT1_251490
		TGGT1_251500
		TGGT1_251510
		TGGT1_251560
		TGGT1_251620
		TGGT1_251630
		TGGT1_251680
		TGGT1_251730
		TGGT1_251740
		TGGT1_251770
		TGGT1_251780
		TGGT1_251840
		TGGT1_251930
		TGGT1_252210
		TGGT1_252220
		TGGT1_252310
		TGGT1_252320
		TGGT1_252340
		TGGT1_252420
		TGGT1_252430
		TGGT1_252510
		TGGT1_252850
		TGGT1_252880A
		TGGT1_252990
		TGGT1_253000
		TGGT1_253020
		TGGT1_253040
		TGGT1_253080
		TGGT1_253090
		TGGT1_253100
		TGGT1_253140
		TGGT1_253170
		TGGT1_253410
		TGGT1_253430
		TGGT1_253440
		TGGT1_253490
		TGGT1_253560
		TGGT1_253600
		TGGT1_253615
		TGGT1_253640
		TGGT1_253700
		TGGT1_253730
		TGGT1_253750
		TGGT1_253810
		TGGT1_253820
		TGGT1_253880
		TGGT1_253900
		TGGT1_253910
		TGGT1_253940
		TGGT1_253950
		TGGT1_254000
		TGGT1_254070
		TGGT1_254080
		TGGT1_254090
		TGGT1_254150
		TGGT1_254210
		TGGT1_254220
		TGGT1_254300
		TGGT1_254340
		TGGT1_254370
		TGGT1_254390
		TGGT1_254440
		TGGT1_254470
		TGGT1_254480
		TGGT1_254490
		TGGT1_254500
		TGGT1_254510
		TGGT1_254570
		TGGT1_254580
		TGGT1_254630
		TGGT1_254690
		TGGT1_254710
		TGGT1_254720
		TGGT1_254730
		TGGT1_254860
		TGGT1_254870
		TGGT1_254940
		TGGT1_254950
		TGGT1_255180
		TGGT1_255190
		TGGT1_255220
		TGGT1_255240
		TGGT1_255250
		TGGT1_255260
		TGGT1_255300
		TGGT1_255310
		TGGT1_255340
		TGGT1_255390
		TGGT1_255410
		TGGT1_255420
		TGGT1_255430
		TGGT1_255440
		TGGT1_255510
		TGGT1_255650
		TGGT1_255700
		TGGT1_255740
		TGGT1_255870
		TGGT1_255880
		TGGT1_255890
		TGGT1_255920
		TGGT1_255930
		TGGT1_255980
		TGGT1_256050
		TGGT1_256060
		TGGT1_256100
		TGGT1_256760
		TGGT1_256830
		TGGT1_256880
		TGGT1_256900
		TGGT1_256920
		TGGT1_256970
		TGGT1_256980
		TGGT1_257040
		TGGT1_257070
		TGGT1_257080
		TGGT1_257150
		TGGT1_257300
		TGGT1_257310
		TGGT1_257350
		TGGT1_257370
		TGGT1_257380
		TGGT1_257430
		TGGT1_257470
		TGGT1_257490
		TGGT1_257510
		TGGT1_257530
		TGGT1_257550
		TGGT1_257560
		TGGT1_257580
		TGGT1_257595
		TGGT1_257680
		TGGT1_257750
		TGGT1_257770
		TGGT1_257780
		TGGT1_257990
		TGGT1_258010
		TGGT1_258030
		TGGT1_258070
		TGGT1_258080
		TGGT1_258090
		TGGT1_258150
		TGGT1_258170
		TGGT1_258180
		TGGT1_258210
		TGGT1_258240
		TGGT1_258350
		TGGT1_258360
		TGGT1_258410
		TGGT1_258420
		TGGT1_258450
		TGGT1_258470
		TGGT1_258480
		TGGT1_258490
		TGGT1_258500
		TGGT1_258540
		TGGT1_258580
		TGGT1_258660
		TGGT1_258710
		TGGT1_258780
		TGGT1_258832
		TGGT1_258870A
		TGGT1_258920
		TGGT1_258970
		TGGT1_258990
		TGGT1_259000
		TGGT1_259010
		TGGT1_259040
		TGGT1_259070
		TGGT1_259168
		TGGT1_259200B
		TGGT1_259220
		TGGT1_259260
		TGGT1_259520
		TGGT1_259550
		TGGT1_259560
		TGGT1_259630
		TGGT1_259640
		TGGT1_259650
		TGGT1_259690
		TGGT1_259700
		TGGT1_259710
		TGGT1_259720
		TGGT1_259860
		TGGT1_259870
		TGGT1_259880
		TGGT1_259940
		TGGT1_259950
		TGGT1_259980
		TGGT1_259990
		TGGT1_260010
		TGGT1_260020
		TGGT1_260140
		TGGT1_260170
		TGGT1_260200
		TGGT1_260220
		TGGT1_260240
		TGGT1_260260
		TGGT1_260270
		TGGT1_260310
		TGGT1_260320
		TGGT1_260370
		TGGT1_260380
		TGGT1_260390
		TGGT1_260440
		TGGT1_260510
		TGGT1_260540
		TGGT1_260600
		TGGT1_260640
		TGGT1_261000
		TGGT1_261010
		TGGT1_261060
		TGGT1_261080
		TGGT1_261210
		TGGT1_261220
		TGGT1_261230
		TGGT1_261240
		TGGT1_261260A
		TGGT1_261370
		TGGT1_261410
		TGGT1_261430
		TGGT1_261440
		TGGT1_261450
		TGGT1_261460
		TGGT1_261470
		TGGT1_261480
		TGGT1_261490
		TGGT1_261500
		TGGT1_261520
		TGGT1_261580
		TGGT1_261600
		TGGT1_261620
		TGGT1_261660
		TGGT1_261720
		TGGT1_261740
		TGGT1_261750
		TGGT1_261760
		TGGT1_261780
		TGGT1_261790
		TGGT1_261940
		TGGT1_261960
		TGGT1_261980
		TGGT1_262050
		TGGT1_262080
		TGGT1_262100
		TGGT1_262120
		TGGT1_262130
		TGGT1_262140
		TGGT1_262150
		TGGT1_262390
		TGGT1_262410
		TGGT1_262420
		TGGT1_262450
		TGGT1_262460
		TGGT1_262540
		TGGT1_262610
		TGGT1_262620
		TGGT1_262650
		TGGT1_262660
		TGGT1_262680
		TGGT1_262690
		TGGT1_262700
		TGGT1_262730
		TGGT1_262750
		TGGT1_262760
		TGGT1_262780
		TGGT1_262935
		TGGT1_262950
		TGGT1_262960
		TGGT1_262980
		TGGT1_262990
		TGGT1_263000
		TGGT1_263050
		TGGT1_263060
		TGGT1_263070
		TGGT1_263090
		TGGT1_263130
		TGGT1_263140
		TGGT1_263180
		TGGT1_263200
		TGGT1_263210
		TGGT1_263220
		TGGT1_263270
		TGGT1_263290
		TGGT1_263320
		TGGT1_263360
		TGGT1_263420
		TGGT1_263440
		TGGT1_263450
		TGGT1_263480
		TGGT1_263510
		TGGT1_263520
		TGGT1_263530
		TGGT1_263540
		TGGT1_263580
		TGGT1_263610
		TGGT1_263660
		TGGT1_263700
		TGGT1_263710
		TGGT1_263820
		TGGT1_263850
		TGGT1_263860
		TGGT1_263870
		TGGT1_264010
		TGGT1_264030
		TGGT1_264090
		TGGT1_264120
		TGGT1_264130
		TGGT1_264140
		TGGT1_264160
		TGGT1_264190
		TGGT1_264210
		TGGT1_264460
		TGGT1_264610
		TGGT1_264990
		TGGT1_265010
		TGGT1_265090
		TGGT1_265110
		TGGT1_265150
		TGGT1_265170
		TGGT1_265180
		TGGT1_265190
		TGGT1_265240
		TGGT1_265250
		TGGT1_265260
		TGGT1_265270
		TGGT1_265280
		TGGT1_265310
		TGGT1_265330
		TGGT1_265400
		TGGT1_265420
		TGGT1_265440
		TGGT1_265460
		TGGT1_265470
		TGGT1_265500
		TGGT1_265520
		TGGT1_265530
		TGGT1_265542
		TGGT1_265770
		TGGT1_265840
		TGGT1_265850
		TGGT1_265870A
		TGGT1_266010
		TGGT1_266030
		TGGT1_266070
		TGGT1_266080
		TGGT1_266090
		TGGT1_266280
		TGGT1_266320
		TGGT1_266460
		TGGT1_266630
		TGGT1_266640
		TGGT1_266690
		TGGT1_266800
		TGGT1_266830
		TGGT1_266950
		TGGT1_266960
		TGGT1_266970
		TGGT1_267050
		TGGT1_267080
		TGGT1_267090
		TGGT1_267100
		TGGT1_267270
		TGGT1_267300
		TGGT1_267330
		TGGT1_267370
		TGGT1_268176
		TGGT1_268182
		TGGT1_268200
		TGGT1_268210
		TGGT1_268250
		TGGT1_268280
		TGGT1_268330
		TGGT1_268340
		TGGT1_268370
		TGGT1_268380
		TGGT1_268430
		TGGT1_268560
		TGGT1_268570
		TGGT1_268590
		TGGT1_268630
		TGGT1_268660
		TGGT1_268680
		TGGT1_268710
		TGGT1_268770
		TGGT1_268780
		TGGT1_268810
		TGGT1_268840
		TGGT1_268850
		TGGT1_268900
		TGGT1_268950
		TGGT1_268960
		TGGT1_268990
		TGGT1_269010
		TGGT1_269140
		TGGT1_269180
		TGGT1_269190
		TGGT1_269250
		TGGT1_269260
		TGGT1_269290
		TGGT1_269320
		TGGT1_269340
		TGGT1_269390
		TGGT1_269460
		TGGT1_269620
		TGGT1_269630
		TGGT1_269650
		TGGT1_269660
		TGGT1_269700
		TGGT1_269710
		TGGT1_269740
		TGGT1_269750
		TGGT1_269760
		TGGT1_269770
		TGGT1_269800
		TGGT1_269900
		TGGT1_269940
		TGGT1_269960
		TGGT1_269980
		TGGT1_269990
		TGGT1_270010
		TGGT1_270060
		TGGT1_270070
		TGGT1_270190
		TGGT1_270200
		TGGT1_270220
		TGGT1_270240
		TGGT1_270250
		TGGT1_270300
		TGGT1_270320
		TGGT1_270330
		TGGT1_270380
		TGGT1_270510
		TGGT1_270550
		TGGT1_270610
		TGGT1_270620
		TGGT1_270640
		TGGT1_270690
		TGGT1_270700
		TGGT1_270710
		TGGT1_270720
		TGGT1_270760
		TGGT1_270770
		TGGT1_270790
		TGGT1_270840
		TGGT1_270865
		TGGT1_270880
		TGGT1_270890
		TGGT1_270900
		TGGT1_270930
		TGGT1_270940
		TGGT1_270960
		TGGT1_271090
		TGGT1_271100
		TGGT1_271120
		TGGT1_271145
		TGGT1_271290
		TGGT1_271350
		TGGT1_271360
		TGGT1_271380
		TGGT1_271430
		TGGT1_271460
		TGGT1_271740
		TGGT1_271800
		TGGT1_271810
		TGGT1_271820
		TGGT1_271880
		TGGT1_271930
		TGGT1_271970
		TGGT1_271990
		TGGT1_272000
		TGGT1_272030A
		TGGT1_272030B
		TGGT1_272040
		TGGT1_272155
		TGGT1_272190
		TGGT1_272270
		TGGT1_272340
		TGGT1_272370
		TGGT1_272400
		TGGT1_272475
		TGGT1_272500
		TGGT1_272520
		TGGT1_272550
		TGGT1_272600
		TGGT1_272640
		TGGT1_272650
		TGGT1_272660
		TGGT1_272740
		TGGT1_272770
		TGGT1_273090
		TGGT1_273140
		TGGT1_273200
		TGGT1_273320
		TGGT1_273370
		TGGT1_273380
		TGGT1_273460
		TGGT1_273490
		TGGT1_273500
		TGGT1_273520
		TGGT1_273560
		TGGT1_273595
		TGGT1_273610
		TGGT1_273640
		TGGT1_273660
		TGGT1_273690
		TGGT1_273760
		TGGT1_273790
		TGGT1_273800
		TGGT1_273815
		TGGT1_273840
		TGGT1_273870
		TGGT1_273905
		TGGT1_273920
		TGGT1_273930
		TGGT1_273960
		TGGT1_273970
		TGGT1_273990
		TGGT1_274000
		TGGT1_274010
		TGGT1_274070
		TGGT1_274130
		TGGT1_274190
		TGGT1_275310
		TGGT1_275350
		TGGT1_275420
		TGGT1_275440
		TGGT1_275480
		TGGT1_275490
		TGGT1_275568
		TGGT1_275610
		TGGT1_275650
		TGGT1_275670
		TGGT1_275680
		TGGT1_275740
		TGGT1_275802
		TGGT1_275990
		TGGT1_276100
		TGGT1_276120
		TGGT1_276170
		TGGT1_276180
		TGGT1_276890
		TGGT1_276900
		TGGT1_276940
		TGGT1_277000
		TGGT1_277050
		TGGT1_277070
		TGGT1_277080
		TGGT1_277270
		TGGT1_277500
		TGGT1_277710
		TGGT1_277740
		TGGT1_277760
		TGGT1_277770
		TGGT1_277790
		TGGT1_277850
		TGGT1_277870
		TGGT1_277895
		TGGT1_277910
		TGGT1_277940
		TGGT1_277990
		TGGT1_278030
		TGGT1_278040
		TGGT1_278050
		TGGT1_278060
		TGGT1_278130
		TGGT1_278205
		TGGT1_278260
		TGGT1_278440
		TGGT1_278500
		TGGT1_278530
		TGGT1_278540
		TGGT1_278550
		TGGT1_278600
		TGGT1_278630
		TGGT1_278640
		TGGT1_278660
		TGGT1_278720
		TGGT1_278730
		TGGT1_278740
		TGGT1_278830
		TGGT1_278850
		TGGT1_278870
		TGGT1_278890
		TGGT1_278900
		TGGT1_278940
		TGGT1_278960
		TGGT1_278975
		TGGT1_279100
		TGGT1_280370
		TGGT1_280390
		TGGT1_280400
		TGGT1_280410
		TGGT1_280490
		TGGT1_280510
		TGGT1_280518
		TGGT1_280540
		TGGT1_280550
		TGGT1_280560
		TGGT1_280590
		TGGT1_280600
		TGGT1_280610
		TGGT1_280660
		TGGT1_280700
		TGGT1_280740
		TGGT1_280790
		TGGT1_280800
		TGGT1_281380
		TGGT1_281400
		TGGT1_281450
		TGGT1_281520
		TGGT1_281545
		TGGT1_281580
		TGGT1_281610
		TGGT1_281620
		TGGT1_281650
		TGGT1_281900
		TGGT1_281980
		TGGT1_282070
		TGGT1_282090
		TGGT1_282130
		TGGT1_282140
		TGGT1_282220
		TGGT1_283510
		TGGT1_283520
		TGGT1_283550
		TGGT1_283740
		TGGT1_283830
		TGGT1_283850
		TGGT1_283878
		TGGT1_284050
		TGGT1_284190
		TGGT1_284620
		TGGT1_284645
		TGGT1_284780
		TGGT1_285150
		TGGT1_285180
		TGGT1_285190
		TGGT1_285210
		TGGT1_285230
		TGGT1_285250
		TGGT1_285268
		TGGT1_285425
		TGGT1_285500
		TGGT1_285520
		TGGT1_285540
		TGGT1_285650
		TGGT1_285660B
		TGGT1_285730
		TGGT1_285810
		TGGT1_285840
		TGGT1_285850
		TGGT1_285950
		TGGT1_285980A
		TGGT1_286020
		TGGT1_286080
		TGGT1_286090
		TGGT1_286120
		TGGT1_286140
		TGGT1_286160B
		TGGT1_286190
		TGGT1_286220
		TGGT1_286230
		TGGT1_286270
		TGGT1_286420A
		TGGT1_286440
		TGGT1_286450
		TGGT1_286470
		TGGT1_286500
		TGGT1_286510
		TGGT1_286550
		TGGT1_286580
		TGGT1_286590
		TGGT1_286600
		TGGT1_286690
		TGGT1_286750
		TGGT1_286790
		TGGT1_286800
		TGGT1_286920
		TGGT1_287160
		TGGT1_287170
		TGGT1_287180
		TGGT1_287230
		TGGT1_287480
		TGGT1_287500
		TGGT1_288190
		TGGT1_288240
		TGGT1_288250
		TGGT1_288270
		TGGT1_288290
		TGGT1_288340
		TGGT1_288350
		TGGT1_288360
		TGGT1_288370
		TGGT1_288380
		TGGT1_288400
		TGGT1_288420
		TGGT1_288460
		TGGT1_288500
		TGGT1_288530
		TGGT1_288550
		TGGT1_288570
		TGGT1_288600
		TGGT1_288650
		TGGT1_288670
		TGGT1_288680
		TGGT1_288720
		TGGT1_288740
		TGGT1_288750
		TGGT1_288800
		TGGT1_288820
		TGGT1_288860
		TGGT1_288930
		TGGT1_288940
		TGGT1_289010
		TGGT1_289050
		TGGT1_289070
		TGGT1_289080
		TGGT1_289100
		TGGT1_289110
		TGGT1_289120
		TGGT1_289150
		TGGT1_289210
		TGGT1_289290
		TGGT1_289300
		TGGT1_289310
		TGGT1_289320
		TGGT1_289330
		TGGT1_289350
		TGGT1_289510
		TGGT1_289520
		TGGT1_289540
		TGGT1_289550
		TGGT1_289570
		TGGT1_289600
		TGGT1_289650
		TGGT1_289680
		TGGT1_289690
		TGGT1_289770
		TGGT1_289820
		TGGT1_289830
		TGGT1_289880
		TGGT1_289950
		TGGT1_289970
		TGGT1_289980
		TGGT1_289990
		TGGT1_290040
		TGGT1_290160
		TGGT1_290170
		TGGT1_290190
		TGGT1_290200
		TGGT1_290240
		TGGT1_290260
		TGGT1_290290
		TGGT1_290310
		TGGT1_290580
		TGGT1_290620
		TGGT1_290630
		TGGT1_290640
		TGGT1_290660
		TGGT1_290670
		TGGT1_290700
		TGGT1_290720
		TGGT1_290870
		TGGT1_290910
		TGGT1_290920
		TGGT1_290960
		TGGT1_290990
		TGGT1_291000
		TGGT1_291030
		TGGT1_291090
		TGGT1_291120
		TGGT1_291140
		TGGT1_291180
		TGGT1_291300
		TGGT1_291330
		TGGT1_291590
		TGGT1_291620
		TGGT1_291820
		TGGT1_291850
		TGGT1_291880
		TGGT1_291890
		TGGT1_291930
		TGGT1_291940
		TGGT1_291950
		TGGT1_291960
		TGGT1_291980
		TGGT1_292020
		TGGT1_292055
		TGGT1_292080
		TGGT1_292110
		TGGT1_292120
		TGGT1_292140
		TGGT1_292190
		TGGT1_292200
		TGGT1_292235
		TGGT1_292320
		TGGT1_292330
		TGGT1_292920
		TGGT1_292950
		TGGT1_293000
		TGGT1_293040
		TGGT1_293060
		TGGT1_293170
		TGGT1_293180
		TGGT1_293190
		TGGT1_293220
		TGGT1_293240
		TGGT1_293300
		TGGT1_293320
		TGGT1_293360
		TGGT1_293380
		TGGT1_293390
[truncated: 501 more rows]
