# Supplementary material for: Structural insights into an atypical secretory pathway kinase crucial for Toxoplasma gondii invasion
Source: Nat Commun. 2021 Jun 18;12:3788. doi: 10.1038/s41467-021-24083-y (PMC8213820; doi:10.1038/s41467-021-24083-y)
Supplement: Supplementary file 6 — Supplementary Data 4 [file 41467_2021_24083_MOESM6_ESM.xlsx]

## Sheet: DatS1 RH vs RON13-KD (peptides)
ToxoDB ID	Product description	Localization (MCMC)	PEP	Peptide sequence with probabilites	Multiplicity	Modified aa position	(Pseudo) log2 FC peptide	p-value peptide	Intensity RH sample_1 peptide	Intensity RH sample_2 peptide	Intensity RH sample_3 peptide	Intensity RH sample_4 peptide	Intensity RON13-KD sample_1 peptide	Intensity RON13-KD sample_2 peptide	Intensity RON13-KD sample_3 peptide	Intensity RON13-KD sample_4 peptide	log2 FC protein	p-value protein	Intensity RH input_1 protein	Intensity RH input_2 protein	Intensity RH input_3 protein	Intensity RH input_4 protein	Intensity RON13-KD input_1 protein	Intensity RON13-KD input_2 protein	Intensity RON13-KD input_3 protein	Intensity RON13-KD input_4 protein
TGGT1_315810	tRNA nucleotidyltransferase/poly(A) polymerase family protein	19S proteasome (0.97)	9.58682e-43	TQETSGDPGSETGNS(0.979)PS(0.019)S(0.001)K	single	S (664)	-2.02145	NA	7816900	747850	NA	4528200	NA	NA	NA	NA	-1.58905	0.00102224	7083700	4444700	9773800	10461000	2652800	2480000	1978200	1763200
TGGT1_209420	hypothetical protein	19S proteasome (1)	3.28409e-18	GQS(1)ACSPEDSPEAASLSAEK	single	S (104)	-2.476	NA	4503600	7.3838e+06	3466300	2278600	NA	NA	NA	NA	0.0373989	0.736399	49618000	68379000	60816000	61935000	61014000	45135000	57159000	43264000
TGGT1_261010	putative tat-binding family protein	19S proteasome (1)	5.31017e-07	S(1)ALAGPLRPPCATEGEDGPSSGLQTYYEQK	single	S (2)	-0.622006	NA	972150	1159900	1113400	1179400	NA	NA	NA	NA	-0.00977182	0.924016	347450000	503840000	397960000	439000000	436660000	309010000	331830000	274690000
TGGT1_289950	hypothetical protein	19S proteasome (1)	3.74782e-18	QAEVDWDFEEVLS(1)DDEEDVAAEVK	single	S (349)	-0.128848	NA	825020	380250	1314000	NA	NA	NA	NA	NA	NA	NA	NA	NA	NA	NA	NA	NA	NA	NA
TGGT1_315270	hypothetical protein	19S proteasome (1)	1.44083e-12	GGMGSGAES(0.001)VAPS(0.027)S(0.944)DS(0.027)RPEHLR	single	S (230)	-3.83923	NA	8133900	NA	9020200	13698000	NA	NA	NA	NA	-0.147049	0.186128	396790000	580970000	499170000	526230000	398340000	327320000	418980000	303190000
TGGT1_260260	ribosomal protein RPP1	40S ribosome (0.86)	1.50354e-05	KEEPEEEEDDMGFS(1)LFD	single	S (176)	-1.62206	NA	2175600	3774800	1839000	1603900	NA	NA	NA	NA	0.0348817	0.819357	883120000	1124900000	868760000	1053500000	1057300000	686810000	745430000	716940000
TGGT1_248740	hypothetical protein	apical 1 (1)	1.49611e-06	GEPIT(0.161)IMHDFT(0.946)S(0.946)GS(0.946)APEFMVLPEQIDS(0.001)K	double	S (952)	-0.794043	NA	1468000	NA	1208500	1030700	NA	NA	NA	NA	0.105024	0.416213	163870000	264970000	193310000	234740000	183380000	190940000	195200000	167890000
TGGT1_248740	hypothetical protein	apical 1 (1)	5.09038e-07	GEPITIMHDFT(0.003)S(0.021)GS(0.975)APEFMVLPEQIDSK	double	S (954)	-0.794043	NA	1468000	NA	1208500	1030700	NA	NA	NA	NA	0.105024	0.416213	163870000	264970000	193310000	234740000	183380000	190940000	195200000	167890000
TGGT1_292950	hypothetical protein	apical 1 (1)	0.00327049	GRS(1)LTSPVR	single	S (1783)	-2.97465	NA	NA	5150200	5450300	7022200	NA	NA	NA	NA	0.416502	0.69782	4463700	24864000	4058100	2445900	27345000	18821000	1405600	2570700
TGGT1_261850	putative helicase	apicoplast (1)	0.0190275	FS(0.966)FS(0.034)ELPLGFDK	single	S (2242)	1.74811	NA	118940	247730	269330	NA	NA	NA	NA	NA	NA	NA	NA	NA	NA	NA	NA	NA	NA	NA
TGGT1_240220	hypothetical protein	cytosol (0.43)	0.0277041	QQT(0.057)S(0.784)S(0.16)LEVR	single	S (292)	-2.27246	NA	2487800	4098300	3570000	3996800	NA	NA	NA	NA	-0.888912	0.00588473	3917100	5603500	3353900	3603000	2301800	1638600	2708100	1347900
TGGT1_216730	MCM2/3/5 family protein	cytosol (0.73)	5.02098e-105	VISTMS(1)EGGLESAEGALVNYEEEVK	single	S (72)	-2.66412	0.001218	8639900	NA	NA	NA	1390100	1216900	NA	NA	-0.419188	0.0391409	91820000	89829000	77076000	91914000	60507000	54665000	55840000	46880000
TGGT1_257310	hypothetical protein	cytosol (0.92)	2.86385e-82	TPATDGT(1)GAGADACPTPESR	single	T (241)	-2.63084	NA	NA	4710100	4818600	4291400	NA	NA	NA	NA	-0.662501	0.0102795	11605000	16478000	11797000	12701000	10913000	8083200	4553900	6152700
TGGT1_222660	leucine rich repeat-containing protein	cytosol (0.93)	7.13026e-18	SAPSVSPVSPVSPVSPSPVS(0.007)PVS(0.958)PS(0.141)RAS(0.774)PAVS(0.12)PAR	single	S (47)	-1.34173	NA	1923400	2074600	1323900	NA	NA	NA	NA	NA	0.456091	0.425269	12605000	24801000	37086000	22871000	45734000	34727000	43288000	6884000
TGGT1_215040	HEAT repeat-containing protein	cytosol (0.94)	0.00214677	GMPCGHS(0.999)PLHS(0.001)R	single	S (688)	-2.62953	NA	NA	3127100	3884100	7790800	NA	NA	NA	NA	-0.0295099	0.830873	61719000	69608000	69031000	76241000	67336000	49527000	57553000	51671000
TGGT1_260140	phosphomannose isomerase type I protein	cytosol (0.99)	8.98132e-08	S(1)LAEAFIGCPLPIFIAANPDFMGGQNK	single	S (273)	-2.07967	NA	NA	2376000	2086400	6032200	NA	NA	NA	NA	0.344156	0.266296	4122700	5881200	5204300	2789400	6577200	5753900	2995900	4609300
TGGT1_205440	CCT chaperonin gamma subunit	cytosol (1)	0.0164162	KGES(0.99)QT(0.01)YVEITK	single	S (255)	-1.81309	NA	2757800	2244100	2232800	2922200	NA	NA	NA	NA	-0.109102	0.345464	1012300000	1877000000	1209000000	1459400000	1224100000	896260000	1046400000	818350000
TGGT1_229000	kelch repeat-containing protein	cytosol (1)	0.0389683	ITDHIQIS(0.019)DT(0.981)DEDS(1)D	double	S (619)	-0.745424	NA	1393300	NA	1178500	1006400	NA	NA	NA	NA	-0.113625	0.36815	211600000	436350000	323960000	307320000	267370000	211640000	274790000	183100000
TGGT1_229000	kelch repeat-containing protein	cytosol (1)	0.0389683	ITDHIQIS(0.019)DT(0.981)DEDS(1)D	double	T (615)	-0.745424	NA	1393300	NA	1178500	1006400	NA	NA	NA	NA	-0.113625	0.36815	211600000	436350000	323960000	307320000	267370000	211640000	274790000	183100000
TGGT1_232340	protein phosphatase 2C domain-containing protein	cytosol (1)	1.12503e-36	TSEDEEDGEGAS(1)REK	single	S (229)	-4.1981	0.000727265	NA	44970000	18056000	NA	NA	NA	1429800	NA	0.0320817	0.721163	389910000	623820000	488670000	503440000	510230000	395210000	417050000	316640000
TGGT1_240980	hypothetical protein	cytosol (1)	1.68045e-12	SAALSEADNHDIAAFS(0.998)PGT(0.002)EER	single	S (906)	-1.73984	NA	1724700	2716900	2621700	NA	NA	NA	NA	NA	-0.272429	0.674175	51726000	97612000	75737000	397680000	68749000	51602000	66373000	140300000
TGGT1_249530	putative exportin 1	cytosol (1)	1.68803e-07	QNNGAPQQPPLMLS(0.835)MPS(0.835)S(0.33)ADAAAANALDALR	single	S (421)	-0.271943	NA	446540	NA	947580	1429700	NA	NA	NA	NA	-0.0554815	0.569738	445790000	604670000	547460000	595430000	503260000	406930000	454060000	329020000
TGGT1_250880	kinase, pfkB family protein	cytosol (1)	0.00217948	VHNLVAAEKT(0.973)ALS(0.012)T(0.016)ANK	single	T (367)	-1.00229	NA	1255700	2020100	1542100	1105200	NA	NA	NA	NA	-0.115191	0.323037	109860000	150050000	128700000	131860000	111180000	88970000	107030000	87358000
TGGT1_255890	pyridine nucleotide-disulfide oxidoreductase domain-containing protein	cytosol (1)	1.62151e-08	TAGEACDLLQEAEQEES(0.896)ES(0.104)AAALEAAEDGDPPR	single	S (638)	-1.02179	NA	1112800	1588900	1529800	NA	NA	NA	NA	NA	-0.156497	0.340849	48059000	56214000	60773000	64133000	50292000	38433000	38311000	44479000
TGGT1_267050	hydrolase, alpha/beta fold family protein	cytosol (1)	1.55404e-12	QADVLS(0.001)S(0.021)S(0.978)LENDKDILK	single	S (183)	-2.43618	0.0217263	10012000	NA	NA	3890800	NA	982450	NA	NA	0.193191	0.13688	109110000	133720000	131830000	119840000	144810000	107930000	112420000	101100000
TGGT1_290290	ubiquitin-activating enzyme E1 family protein	cytosol (1)	6.00931e-07	FVCLDS(1)DGEEPR	single	S (180)	-2.75776	NA	5573400	4767200	5728300	3735700	NA	NA	NA	NA	0.0607175	0.514593	1068700000	1879200000	1453400000	1446500000	1450300000	1102000000	1159300000	1010300000
TGGT1_297720	trehalose-phosphatase	cytosol (1)	3.5775e-07	SDEDMFAVINAMTEDGDQLCLPEGS(0.979)GAGS(0.017)S(0.004)GLYR	single	S (1008)	-0.492537	NA	NA	1022800	983830	1118200	NA	NA	NA	NA	0.0837541	0.696951	90055000	261220000	220800000	225910000	194600000	135610000	179920000	135940000
TGGT1_313860	regulator of chromosome condensation (RCC1) repeat-containing protein	cytosol (1)	7.7387e-27	AGAQQALLS(0.037)ILS(0.367)S(0.859)LDS(0.737)PRR	single	S (2444)	-1.78966	NA	NA	2321400	1992800	3583400	NA	NA	NA	NA	0.66269	0.0239425	4727500	7344200	7458800	4101200	10663000	10177000	6750100	5065700
TGGT1_220240	hypothetical protein	dense granules (1)	1.37999e-17	QGLDVSASKPPPS(0.99)PAS(0.01)GGKPVEAPLHSTPATGSPSETVR	single	S (214)	-1.97806	NA	5549600	1657900	NA	2691000	NA	NA	NA	NA	0.231463	0.567925	31467000	146830000	130210000	96531000	127600000	112620000	68318000	50519000
TGGT1_244280	hypothetical protein	dense granules (1)	9.42722e-26	GTSSEEDAGPVAPEVAEEES(1)R	single	S (79)	-2.69483	NA	5974600	5007100	3047500	NA	NA	NA	NA	NA	-0.685422	0.0586869	126030000	106380000	70507000	127630000	92816000	40299000	46899000	48391000
TGGT1_258870A	hypothetical protein	dense granules (1)	7.26409e-48	GNTPHDGITWIAEHLADTDSGKDS(1)HDYR	single	S (221)	-2.14384	NA	2404800	5259400	4498900	1842300	NA	NA	NA	NA	0.50329	0.00570683	167890000	329030000	346580000	307710000	355450000	339170000	314370000	261920000
TGGT1_318160	MSP (Major sperm protein) domain-containing protein	ER (1)	4.66506e-18	GGYGGAS(0.973)GS(0.027)QGGSYSADLK	single	S (154)	-3.46217	NA	6838800	9818100	NA	8038800	NA	NA	NA	NA	0.366296	0.00297756	366330000	567060000	525090000	502870000	584740000	528940000	494250000	399450000
TGGT1_211680	protein disulfide isomerase	ER 2 (1)	1.12517e-12	EAPIAFVAELAS(0.002)KDS(0.998)DMAK	single	S (165)	-1.45365	NA	1265800	2171600	NA	3003400	NA	NA	NA	NA	0.216925	0.0717032	7511000000	10876000000	8877400000	9660400000	9159100000	7940800000	8325300000	6861400000
TGGT1_244560	putative heat shock protein 90	ER 2 (1)	1.18737e-45	SLPIDES(1)EKAAAPLTAEEQEAVQK	single	S (66)	-2.20763	NA	5166800	2674500	2200600	3954900	NA	NA	NA	NA	0.320484	0.00495464	6720800000	10781000000	8808200000	9417900000	9466000000	7915600000	9281900000	6834200000
TGGT1_310790	hypothetical protein	ER 2 (1)	4.95744e-05	ADFES(1)LLQMMSK	single	S (69)	2.35345	NA	128090	167300	103650	169030	NA	NA	NA	NA	0.293215	0.0317544	757400000	1405500000	1263100000	1106800000	1155800000	943580000	1296500000	905020000
TGGT1_208420	Sodium:neurotransmitter symporter family protein	Golgi (0.5)	2.43012e-05	GPGGS(1)LPDMR	single	S (999)	-3.65735	NA	3392900	19209000	NA	12347000	NA	NA	NA	NA	NA	NA	NA	NA	NA	NA	NA	NA	NA	NA
TGGT1_278660	putative P-type ATPase4	Golgi (0.74)	1.27696e-13	LLPAS(0.027)S(0.8)S(0.172)MS(0.001)LAPGMGYENVETEVIDR	double	S (118)	-2.98608	NA	4292600	5768000	NA	8019800	NA	NA	NA	NA	0.203228	0.175149	485360000	594500000	501860000	560140000	524330000	503970000	478470000	455670000
TGGT1_202540	3'5'-cyclic nucleotide phosphodiesterase domain-containing protein	Golgi (0.75)	0.00261371	ERS(1)GVEMS(1)ER	double	S (607)	-1.6358	NA	1318400	3262300	NA	2824700	NA	NA	NA	NA	0.20745	0.501483	2488700	3086100	6184800	4588000	4489600	5274900	3904200	2432700
TGGT1_202540	3'5'-cyclic nucleotide phosphodiesterase domain-containing protein	Golgi (0.75)	0.00261371	ERS(1)GVEMS(1)ER	double	S (602)	-1.6358	NA	1318400	3262300	NA	2824700	NA	NA	NA	NA	0.20745	0.501483	2488700	3086100	6184800	4588000	4489600	5274900	3904200	2432700
TGGT1_209800	formate/nitrite transporter protein	Golgi (0.75)	2.9578e-08	ESFAGES(0.882)S(0.099)T(0.019)LVMGDIK	single	S (323)	-1.98305	NA	NA	5290300	2400200	2012800	NA	NA	NA	NA	0.509103	0.194443	44774000	38288000	58976000	70711000	39187000	75938000	75004000	63413000
TGGT1_251630	slc30a2 protein	Golgi (0.75)	3.12405e-08	GGAAKPPS(1)AFS(0.098)S(0.9)LVS(0.002)EMK	single	S (200)	-0.975723	NA	1898600	1342600	956350	NA	NA	NA	NA	NA	-0.0981765	0.410531	49074000	84726000	76799000	65099000	60562000	50499000	59994000	41072000
TGGT1_259010	putative vacuolar ATP synthase subunit d	Golgi (0.75)	0.00053171	KS(0.757)S(0.243)HELLAR	single	S (118)	-1.47486	NA	1849800	NA	1938100	2082200	NA	NA	NA	NA	0.285231	0.0190014	170160000	245960000	223230000	265230000	249380000	233420000	223020000	180830000
TGGT1_305180	Na+/H+ exchanger NHE3	Golgi (1)	1.87313e-25	ASALLS(0.989)DS(0.011)ENQEFHS(0.998)EEES(0.001)WTEHIESFSATPESLPVVVGR	single	S (1479)	-2.44706	NA	4096700	3080500	NA	5146000	NA	NA	NA	NA	0.166741	0.854375	182370	NA	1143600	1460100	NA	332630	911830	963880
TGGT1_208370	putative myosin heavy chain	IMC (0.65)	7.42101e-13	VAS(1)EAS(1)DT(1)PGRGTSANVDHLQGR	double	T (1024)	-0.926015	NA	NA	1735400	1027500	1552900	NA	NA	NA	NA	0.627728	0.0151442	83443000	242040000	190990000	134940000	210570000	205890000	195810000	152040000
TGGT1_230690	LNS2 (Lipin/Ned1/Smp2) protein	IMC (0.8)	4.58966e-09	PVETGDAVGPQS(0.009)AS(0.991)FVCSLPVLR	single	S (1367)	-0.543826	NA	NA	1884200	844080	798850	NA	NA	NA	NA	-0.28934	0.229448	28970000	37011000	32196000	31973000	32303000	16580000	17883000	26103000
TGGT1_216000	alveolin domain containing intermediate filament IMC3	IMC (1)	1.04049e-106	VDVTVSQSPAGPHSPLSASPQTGTAAS(1)LK	single	S (351)	-4.74146	NA	NA	22006000	16903000	21122000	NA	NA	NA	NA	0.276978	0.028051	783720000	1302200000	999170000	1162800000	1065200000	1086400000	1005300000	839320000
TGGT1_218240	hypothetical protein	IMC (1)	1.12475e-07	SVEEAADAAAAS(1)AK	single	S (1152)	-0.173802	NA	751600	697480	851790	949720	NA	NA	NA	NA	0.0387089	0.78133	128870000	152470000	128300000	170680000	147490000	120060000	110940000	109220000
TGGT1_222400	hypothetical protein	IMC (1)	0.0429979	LAKPGENES(0.966)FYS(0.031)QS(0.003)EAR	single	S (35)	-1.69312	NA	2337600	2933700	NA	2018000	NA	NA	NA	NA	-0.722663	0.124872	28191000	23755000	23180000	27281000	37134000	10868000	7188000	10109000
TGGT1_283510	hypothetical protein	IMC (1)	0.000204157	SGGQFPPT(0.008)RT(0.166)S(0.827)FDER	double	S (95)	-2.51562	NA	4560600	4635900	2968500	4540700	NA	NA	NA	NA	0.253546	0.0706668	160420000	284240000	182090000	257790000	236210000	200510000	208850000	188860000
TGGT1_311230	hypothetical protein	IMC (1)	4.30134e-07	LSSPSGRPDGVVAATFPAYPQGAYVPS(0.764)YPGWNS(0.132)S(0.104)HR	single	S (3000)	-2.09403	0.00524986	NA	NA	5241600	NA	989450	1346300	NA	NA	0.264575	0.0990372	516560000	1163000000	915290000	838040000	787670000	787770000	963970000	625100000
TGGT1_201780	microneme protein MIC2	micronemes (1)	2.585e-12	VVMEEEKETLVPVDDDS(1)DMWME	single	S (764)	-3.39694	3.57583e-06	13427000	30361000	27045000	10369000	1959200	1254000	1164200	1406100	-0.285428	0.094082	1209200000	1691400000	1871400000	1520200000	1502100000	845820000	999570000	779080000
TGGT1_218520	microneme protein MIC6	micronemes (1)	1.19985e-45	RTPLEESQEPEGSTPDSQQS(1)R	single	S (263)	-2.30442	0.000236934	6499100	9137700	9373300	NA	2001200	NA	NA	823430	-0.46894	0.0129428	271950000	456010000	381340000	305570000	298350000	182850000	180310000	168850000
TGGT1_218520	microneme protein MIC6	micronemes (1)	9.46009e-58	TPLEESQEPEGS(0.004)T(0.024)PDS(0.968)QQS(0.004)R	single	S (260)	-2.23419	NA	2815700	3157100	3911700	NA	NA	NA	NA	NA	-0.46894	0.0129428	271950000	456010000	381340000	305570000	298350000	182850000	180310000	168850000
TGGT1_273640	hypothetical protein	mitochondrion - membranes (0.96)	1.96696e-23	ERVEDDVLS(1)QQVRPEPEK	single	S (13)	-1.53062	NA	1547900	2662100	1916400	NA	NA	NA	NA	NA	NA	NA	NA	NA	NA	NA	NA	NA	NA	NA
TGGT1_202490	AP2 domain transcription factor AP2VIIa-7	n.a.	1.21458e-18	LPASALVPAS(0.996)PLS(0.004)R	single	S (345)	-2.24936	0.000317714	4569800	NA	NA	2563600	749140	714390	493860	442690	NA	NA	NA	NA	NA	NA	NA	NA	NA	NA
TGGT1_203260	hypothetical protein	n.a.	2.41888e-11	RGETGEHES(1)GEEDKQTK	single	S (183)	-0.858032	NA	NA	2208000	728770	1490900	NA	NA	NA	NA	NA	NA	NA	NA	NA	NA	NA	NA	NA	NA
TGGT1_205640	hypothetical protein	n.a.	0.000117841	T(0.172)GS(0.828)FPAAPHMSAGPSLLFEDSER	single	S (671)	-0.242324	NA	1257200	472870	NA	1125100	NA	NA	NA	NA	NA	NA	NA	NA	NA	NA	NA	NA	NA	NA
TGGT1_208580	putative DNA ligase 1	n.a.	1.98333e-06	QLPAS(0.001)AAAFS(0.873)PS(0.126)AK	single	S (285)	-2.04844	0.00546637	8.6845e+06	NA	NA	4234600	1183100	NA	NA	992370	NA	NA	NA	NA	NA	NA	NA	NA	NA	NA
TGGT1_211600	hypothetical protein	n.a.	0.0163726	GQHS(1)PPKLS(0.784)PREDEES(0.216)HFAR	double	S (837)	-2.09629	NA	NA	2505300	2897500	4333300	NA	NA	NA	NA	NA	NA	NA	NA	NA	NA	NA	NA	NA	NA
TGGT1_211600	hypothetical protein	n.a.	0.0163726	GQHS(1)PPKLS(0.784)PREDEES(0.216)HFAR	double	S (842)	-2.09629	NA	NA	2505300	2897500	4333300	NA	NA	NA	NA	NA	NA	NA	NA	NA	NA	NA	NA	NA	NA
TGGT1_233710	inorganic anion transporter, sulfate permease (SulP) family protein	n.a.	2.64874e-10	HSPGALQLS(0.857)PGS(0.143)PR	single	S (122)	-4.26587	NA	14851000	NA	11759000	14083000	NA	NA	NA	NA	NA	NA	NA	NA	NA	NA	NA	NA	NA	NA
TGGT1_238410	hypothetical protein	n.a.	0.000301679	AGT(1)ET(0.944)ET(0.056)EREK	double	T (1455)	-3.54836	0.000305315	NA	NA	6090300	7646600	NA	502080	NA	NA	NA	NA	NA	NA	NA	NA	NA	NA	NA	NA
TGGT1_238410	hypothetical protein	n.a.	0.000301679	AGT(1)ET(0.944)ET(0.056)EREK	double	T (1457)	-3.54836	0.000305315	NA	NA	6090300	7646600	NA	502080	NA	NA	NA	NA	NA	NA	NA	NA	NA	NA	NA	NA
TGGT1_240300	zinc finger domain, LSD1 subclass domain-containing protein	n.a.	0.00133776	GRS(1)LPDVGTSPAAGLQLR	single	S (591)	-0.795378	NA	1278400	1629500	694000	1637100	NA	NA	NA	NA	NA	NA	NA	NA	NA	NA	NA	NA	NA	NA
TGGT1_240630	ULK kinase	n.a.	4.30885e-15	GSLSAEELCGLPALSVDGLPNS(0.821)S(0.179)LPHGGNK	single	S (382)	-2.10991	0.0111223	2802100	NA	NA	1822800	NA	NA	NA	330150	NA	NA	NA	NA	NA	NA	NA	NA	NA	NA
TGGT1_244130	hypothetical protein	n.a.	4.22187e-07	SFASFES(0.965)GS(0.035)FPR	single	S (1114)	-0.595632	NA	867810	NA	1001100	1373200	NA	NA	NA	NA	NA	NA	NA	NA	NA	NA	NA	NA	NA	NA
TGGT1_251740	AP2 domain transcription factor AP2XII-9	n.a.	3.26467e-18	RVS(0.937)YT(0.063)GDSPFDFFQLSHK	single	S (1768)	-2.37228	0.000172893	3334300	NA	NA	3601800	468570	800540	NA	372540	NA	NA	NA	NA	NA	NA	NA	NA	NA	NA
TGGT1_252320	Sas10/Utp3/C1D family protein	n.a.	6.99705e-30	LS(0.001)S(0.953)DS(0.046)PGKDVAGPPTSR	single	S (162)	-3.42687	NA	NA	9874400	8037800	6479600	NA	NA	NA	NA	NA	NA	NA	NA	NA	NA	NA	NA	NA	NA
TGGT1_257580	hypothetical protein	n.a.	0.00151596	S(1)NASLFLSPAFR	single	S (346)	0.528167	NA	503210	388930	NA	692180	NA	NA	NA	NA	NA	NA	NA	NA	NA	NA	NA	NA	NA	NA
TGGT1_260620	hypothetical protein	n.a.	0.00294693	NVS(1)RPDDGNDDR	single	S (96)	-3.06728	NA	6555100	5577800	4654500	7718900	NA	NA	NA	NA	NA	NA	NA	NA	NA	NA	NA	NA	NA	NA
TGGT1_265420	hypothetical protein	n.a.	0.00344437	T(0.007)MS(0.993)EINGVEDMGTAFLSK	single	S (146)	-0.327648	NA	1400400	365240	NA	1543500	NA	NA	NA	NA	NA	NA	NA	NA	NA	NA	NA	NA	NA	NA
TGGT1_271145	hypothetical protein	n.a.	0.00291181	LSDADHGS(1)GNDCK	single	S (3201)	-1.09268	NA	NA	1584300	1556200	1597600	NA	NA	NA	NA	NA	NA	NA	NA	NA	NA	NA	NA	NA	NA
TGGT1_275610	protein kinase, other	n.a.	5.62953e-07	WS(0.998)AT(0.002)CASAPPSHALFGTCEGASTLAR	single	S (132)	-2.13335	0.0158233	4894600	NA	NA	2699800	NA	706150	NA	NA	NA	NA	NA	NA	NA	NA	NA	NA	NA	NA
TGGT1_277740	zinc finger, C3HC4 type (RING finger) domain-containing protein	n.a.	0.00115441	S(0.006)GS(0.934)T(0.059)PANLASSGR	single	S (920)	-3.00757	NA	6817200	5500300	3908800	7574200	NA	NA	NA	NA	NA	NA	NA	NA	NA	NA	NA	NA	NA	NA
TGGT1_290225	hypothetical protein	n.a.	2.58443e-06	GGATLS(0.008)LPS(0.084)PS(0.127)S(0.815)PPS(0.95)PFLS(0.017)AR	double	S (1784)	-0.468737	NA	686050	NA	1433700	946310	NA	NA	NA	NA	NA	NA	NA	NA	NA	NA	NA	NA	NA	NA
TGGT1_293420	transporter, major facilitator family protein	n.a.	0.000393316	S(0.825)FS(0.175)EEQVPHALLVTAHQSFPTMQSVDPPVAR	single	S (2)	-0.726757	NA	1174300	NA	855140	1553200	NA	NA	NA	NA	NA	NA	NA	NA	NA	NA	NA	NA	NA	NA
TGGT1_294610	putative histone lysine methyltransferase, SET	n.a.	4.87249e-09	LQS(1)NAPS(1)EPPLYIPVTSTTR	single	S (204)	-2.32753	0.00295998	3908200	NA	NA	3587200	NA	NA	NA	470560	NA	NA	NA	NA	NA	NA	NA	NA	NA	NA
TGGT1_294640	ribonucleoside-diphosphate reductase large chain	n.a.	3.46193e-45	AKLS(1)GATVGALTTTSSGADEDKR	double	S (824)	-2.06323	0.0134467	19558000	NA	NA	6710300	2247900	NA	NA	1848000	-1.2127	0.405392	163820000	13676000	4452100	111010000	21487000	14605000	2138200	29945000
TGGT1_294640	ribonucleoside-diphosphate reductase large chain	n.a.	7.98783e-35	LSGATVGALTT(0.003)T(0.018)S(0.886)S(0.093)GADEDKR	double	S (835)	-2.06323	0.0134467	19558000	NA	NA	6710300	2247900	NA	NA	1848000	-1.2127	0.405392	163820000	13676000	4452100	111010000	21487000	14605000	2138200	29945000
TGGT1_294640	ribonucleoside-diphosphate reductase large chain	n.a.	1.91686e-07	T(0.114)GS(0.886)AGAS(1)PVHGAGR	double	S (51)	-2.1151	0.000661376	15080000	NA	NA	12896000	NA	2671100	NA	2054900	-1.2127	0.405392	163820000	13676000	4452100	111010000	21487000	14605000	2138200	29945000
TGGT1_294640	ribonucleoside-diphosphate reductase large chain	n.a.	1.53168e-14	TGS(1)AGASPVHGAGR	single	S (47)	-2.66678	0.00326522	9689400	NA	NA	6578200	NA	1077900	NA	NA	-1.2127	0.405392	163820000	13676000	4452100	111010000	21487000	14605000	2138200	29945000
TGGT1_297870	hypothetical protein	n.a.	0.000507744	NQS(1)FSSVSR	single	S (322)	-0.93885	NA	2770000	NA	324210	2625300	NA	NA	NA	NA	NA	NA	NA	NA	NA	NA	NA	NA	NA	NA
TGGT1_297870	hypothetical protein	n.a.	5.84873e-18	YDDSTADMPVFQGELACLT(1)PR	single	T (155)	-2.18603	0.044236	3339500	NA	NA	1148000	361050	NA	NA	NA	NA	NA	NA	NA	NA	NA	NA	NA	NA	NA
TGGT1_300270	hypothetical protein	n.a.	5.96116e-05	S(0.012)S(0.073)LS(0.916)PVS(0.059)S(0.925)PIT(0.016)R	double	S (496)	-2.24612	0.00531875	6826400	NA	NA	3125900	689330	NA	NA	739870	NA	NA	NA	NA	NA	NA	NA	NA	NA	NA
TGGT1_311250	hypothetical protein	n.a.	2.96341e-17	EDTFSAELGEGS(0.8)PS(0.2)PR	single	S (663)	-1.7204	NA	3324300	2040400	NA	2149200	NA	NA	NA	NA	NA	NA	NA	NA	NA	NA	NA	NA	NA	NA
TGGT1_311250	hypothetical protein	n.a.	0.00141527	ETEQGS(0.007)LS(0.987)EGET(0.007)R	single	S (690)	-1.20348	NA	2349400	NA	744810	2377300	NA	NA	NA	NA	NA	NA	NA	NA	NA	NA	NA	NA	NA	NA
TGGT1_314875	RIC1 protein	n.a.	1.40004e-05	KT(0.05)VS(0.945)PS(0.004)ASLASVADPLR	single	S (2375)	-0.648039	NA	NA	1469200	656090	1593100	NA	NA	NA	NA	NA	NA	NA	NA	NA	NA	NA	NA	NA	NA
TGGT1_321550	hypothetical protein	n.a.	1.46384e-18	PQRPS(0.938)S(0.062)PHQLVAASVFDCK	single	S (6)	-3.08098	NA	32943000	3839600	1599100	NA	NA	NA	NA	NA	NA	NA	NA	NA	NA	NA	NA	NA	NA	NA
TGGT1_462965	formin domain-containing protein	n.a.	4.80301e-05	HLS(1)ASFLR	single	S (3228)	-2.12688	0.00695798	1428500	NA	NA	1115900	NA	NA	271280	NA	NA	NA	NA	NA	NA	NA	NA	NA	NA	NA
TGGT1_268840	putative N6-adenosine-methyltransferase	nucleolus (0.74)	0.000508966	VQAGGRS(1)DEGFLEPEDPATCTNIGVR	single	S (172)	-2.41723	NA	3887600	3701900	3543100	NA	NA	NA	NA	NA	NA	NA	NA	NA	NA	NA	NA	NA	NA	NA
TGGT1_209250	hypothetical protein	nucleolus (0.93)	4.63206e-10	S(0.002)GDS(0.998)LSSLVLGGR	single	S (256)	0.382381	NA	649040	482490	368610	773350	NA	NA	NA	NA	NA	NA	NA	NA	NA	NA	NA	NA	NA	NA
TGGT1_226340	hypothetical protein	nucleolus (0.98)	9.6665e-35	DSQAAEHS(0.999)PT(0.001)AAESWSIFNR	double	S (354)	-2.55953	0.00442754	6964700	NA	NA	4580100	NA	NA	NA	602040	NA	NA	NA	NA	NA	NA	NA	NA	NA	NA
TGGT1_226340	hypothetical protein	nucleolus (0.98)	1.73518e-25	RDS(1)QAAEHSPTAAESWSIFNR	double	S (348)	-2.55953	0.00442754	6964700	NA	NA	4580100	NA	NA	NA	602040	NA	NA	NA	NA	NA	NA	NA	NA	NA	NA
TGGT1_204490	hypothetical protein	nucleolus (1)	1.12649e-10	RKS(1)EQS(1)DDGGQSLR	single	S (256)	-2.69069	0.00119337	7000400	NA	13744000	10031000	NA	NA	NA	979300	NA	NA	NA	NA	NA	NA	NA	NA	NA	NA
TGGT1_205500	hypothetical protein	nucleolus (1)	2.6189e-12	AAASSQADS(1)GEEGGDAGTR	single	S (221)	-2.8434	NA	7.0558e+06	4.5723e+06	NA	4.6423e+06	NA	NA	NA	NA	-0.000608618	0.998768	1934700	3321100	2153600	5341000	4705600	2034300	3675200	1270400
TGGT1_216210	hypothetical protein	nucleolus (1)	1.38411e-26	HAQLAEPLEDEAGACAEQAES(1)QILQER	single	S (3991)	-2.02	NA	1900000	8781300	NA	1668600	NA	NA	NA	NA	-0.104617	0.695675	3811300	4223800	5171300	8733200	5452400	3547900	5036800	3245500
TGGT1_222710	putative IMP-specific 5'-nucleotidase 1	nucleolus (1)	7.19807e-12	VCSPTAWVANPQETAALLHELLQEDKEEAEIPPRGDS(1)K	single	S (675)	-0.856188	NA	929580	1453000	NA	1777100	NA	NA	NA	NA	NA	NA	NA	NA	NA	NA	NA	NA	NA	NA
TGGT1_258030	DNA polymerase	nucleolus (1)	2.22512e-58	SALPGATQNCPASSAGQAS(0.041)T(0.193)S(0.731)S(0.043)PAS(0.993)PR	double	S (41)	-3.05633	NA	10361000	5043500	3726000	NA	NA	NA	NA	NA	-0.677426	0.173036	16480000	10999000	17443000	12380000	10972000	16212000	5130200	3510700
TGGT1_264900	hypothetical protein	nucleolus (1)	0.0010178	S(0.04)GEICES(0.986)QGS(0.975)EEGGVDLLELFGASAPPPK	double	S (375)	0.183655	NA	692010	NA	459620	742530	NA	NA	NA	NA	NA	NA	NA	NA	NA	NA	NA	NA	NA	NA
TGGT1_264900	hypothetical protein	nucleolus (1)	1.40586e-10	SGEICES(0.006)QGS(0.994)EEGGVDLLELFGASAPPPK	double	S (378)	0.183655	NA	692010	NA	459620	742530	NA	NA	NA	NA	NA	NA	NA	NA	NA	NA	NA	NA	NA	NA
TGGT1_274130	TBC domain-containing protein	nucleolus (1)	0.0182615	ET(0.043)VS(0.956)PLSLVGSTSR	single	S (1304)	-0.290237	NA	1420800	861200	709660	682740	NA	NA	NA	NA	NA	NA	NA	NA	NA	NA	NA	NA	NA	NA
TGGT1_204160	GYF domain-containing protein	nucleus - chromatin (0.92)	2.53856e-12	LS(0.016)GS(0.962)S(0.022)FFQSLQSASSSSLFR	single	S (979)	-0.653821	NA	NA	1437700	850650	1284300	NA	NA	NA	NA	-0.146957	0.375585	89864000	109510000	80847000	119890000	101470000	67222000	78749000	54925000
TGGT1_230940	hypothetical protein	nucleus - chromatin (0.93)	8.43786e-06	KGHEQGS(1)WEVVLTK	single	S (145)	-1.22913	NA	1808300	2258200	NA	1300400	NA	NA	NA	NA	-0.412602	0.0966444	813980000	844410000	662830000	835230000	729160000	458270000	379930000	379230000
TGGT1_272740	DNA-directed RNA polymerase III RPC2	nucleus - chromatin (0.96)	1.03161e-34	VAPAPAAVVAGEVDPLAS(0.973)LS(0.027)PR	single	S (34)	-2.98534	NA	7349600	4592700	4421400	7010600	NA	NA	NA	NA	NA	NA	NA	NA	NA	NA	NA	NA	NA	NA
TGGT1_273370	putative coatomer gamma 2-subunit protein	nucleus - chromatin (0.96)	7.48385e-12	DLLLQDLSAGDAS(0.145)S(0.854)PAYAYAAPPSLGAGGASDPSHQR	single	S (268)	-2.76331	NA	4480200	5241800	NA	5373500	NA	NA	NA	NA	0.0878754	0.351318	328940000	538750000	473810000	436960000	473590000	333950000	391080000	310510000
TGGT1_253440	putative cell-cycle-associated protein kinase SRPK	nucleus - chromatin (0.99)	2.83632e-35	AAGAPETAATGSGAGVGATSFIGNS(0.95)PLS(0.048)GS(0.002)AFHLASQDGPSTHR	single	S (1285)	-2.5064	NA	5320100	2420400	NA	5679700	NA	NA	NA	NA	-0.315598	0.0975772	37290000	55613000	45510000	62976000	50285000	31356000	36536000	21066000
TGGT1_291180	hypothetical protein	nucleus - chromatin (0.99)	1.73194e-08	TLAVTPS(0.124)PS(0.786)LS(0.09)R	single	S (1813)	-2.66697	NA	2484100	7538300	2807700	8133300	NA	NA	NA	NA	-0.110873	0.482529	62219000	128590000	113200000	91037000	102010000	65819000	80467000	51802000
TGGT1_208400B	hypothetical protein	nucleus - chromatin (1)	1.36024e-38	EAGEAEEAGGIEMNEGRS(1)DIAHDFPLSLGHPR	single	S (486)	-2.17389	NA	1692700	6114100	3895100	2787000	NA	NA	NA	NA	NA	NA	NA	NA	NA	NA	NA	NA	NA	NA
TGGT1_213900	regulator of chromosome condensation RCC1	nucleus - chromatin (1)	0.000563319	AVS(0.002)EEAAGAPS(0.999)GCDS(0.999)DVEDVT(0.001)VDLQGSEEAAK	single	S (938)	-3.50115	0.0110817	12145000	NA	14568000	16572000	498380	520040	458780	10110000	0.196336	0.123517	139910000	236780000	177510000	171690000	180410000	153970000	184650000	149240000
TGGT1_214470	Ulp1 protease family, C-terminal catalytic domain-containing protein	nucleus - chromatin (1)	0.00848136	HPT(0.999)QDT(0.001)ELEFFDAQER	single	T (280)	-0.885494	NA	1037100	1025100	1335600	2134600	NA	NA	NA	NA	NA	NA	NA	NA	NA	NA	NA	NA	NA	NA
TGGT1_215150	AP2 domain transcription factor AP2X-9	nucleus - chromatin (1)	0.00382338	TYFS(1)PQR	single	S (945)	-2.3	0.00938074	3069600	NA	NA	NA	412250	NA	NA	618060	NA	NA	NA	NA	NA	NA	NA	NA	NA	NA
TGGT1_226510	Sec23/Sec24 trunk domain-containing protein	nucleus - chromatin (1)	1.00864e-57	QAPPLEGMAIQQSSGS(0.907)T(0.093)DDLSGQR	single	S (353)	-3.32387	NA	7488700	NA	5626200	8206300	NA	NA	NA	NA	-0.270022	0.247014	9152800	18298000	21683000	21367000	14705000	10013000	14119000	9360100
TGGT1_227060	hypothetical protein	nucleus - chromatin (1)	1.75177e-08	SPVFPPSLCS(0.002)LS(0.153)S(0.845)LS(0.686)PVS(0.264)S(0.05)PLR	double	S (407)	-0.744587	NA	1000600	1223400	NA	1557300	NA	NA	NA	NA	0.0191079	0.949467	4734200	14481000	12729000	13064000	9956300	6708200	10615000	9258100
TGGT1_227060	hypothetical protein	nucleus - chromatin (1)	1.75177e-08	SPVFPPSLCS(0.051)LS(0.517)S(0.434)LS(0.996)PVS(0.003)SPLR	double	S (409)	-0.630592	NA	1000600	1223400	784880	1557300	NA	NA	NA	NA	0.0191079	0.949467	4734200	14481000	12729000	13064000	9956300	6708200	10615000	9258100
TGGT1_228750	calcium dependent protein kinase CDPK7	nucleus - chromatin (1)	0.000373263	GFS(0.009)GGGGS(0.968)RPVS(0.023)VLPSR	double	S (506)	-0.442751	NA	859490	1569100	795340	845070	NA	NA	NA	NA	NA	NA	NA	NA	NA	NA	NA	NA	NA	NA
TGGT1_228750	calcium dependent protein kinase CDPK7	nucleus - chromatin (1)	0.001063	GFS(1)GGGGSRPVSVLPSR	double	S (501)	-0.442751	NA	859490	1569100	795340	845070	NA	NA	NA	NA	NA	NA	NA	NA	NA	NA	NA	NA	NA	NA
TGGT1_233160	hypothetical protein	nucleus - chromatin (1)	1.94506e-08	DESDRGPQQLS(0.998)PS(0.002)HQK	single	S (60)	-2.02249	0.000297374	7976600	NA	NA	8567700	2870300	1813900	1479900	1028100	-0.189602	0.695437	1233900	6637700	5931500	5304500	2861100	3207400	4706400	2070600
TGGT1_233160	hypothetical protein	nucleus - chromatin (1)	1.70462e-12	S(0.001)S(0.001)S(0.998)AAGDVGDSSPSLTR	double	S (602)	-0.791806	NA	NA	1440600	1022800	1421300	NA	NA	NA	NA	-0.189602	0.695437	1233900	6637700	5931500	5304500	2861100	3207400	4706400	2070600
TGGT1_235160	hypothetical protein	nucleus - chromatin (1)	9.64647e-80	SQDSSLNSMAGGAMFTGAVSAFPSHAS(0.041)S(0.918)PRPVQT(0.041)VADFER	single	S (29)	-2.1456	NA	1648000	3303600	2585100	7076700	NA	NA	NA	NA	0.0201483	0.826412	226560000	445410000	353700000	367970000	321270000	267390000	296350000	228480000
TGGT1_237520	hypothetical protein	nucleus - chromatin (1)	1.6458e-33	HFAENYS(0.976)S(0.024)SEPSPDTDVR	single	S (47)	-2.3723	NA	2427300	5361400	3578000	NA	NA	NA	NA	NA	0.281842	0.163071	7699800	13361000	8219500	10148000	15059000	9202600	7260700	10109000
TGGT1_238400	endonuclease/exonuclease/phosphatase domain-containing protein	nucleus - chromatin (1)	7.95176e-05	RGS(0.982)S(0.017)S(0.001)AVAPQR	single	S (1083)	-4.33514	NA	12417000	14003000	12214000	20951000	NA	NA	NA	NA	-0.0764785	0.830284	3656200	2728800	5515500	5552000	2761800	3656900	4384800	3310900
TGGT1_254940	MIF4G domain-containing protein	nucleus - chromatin (1)	8.16551e-12	REPT(1)PPFVPDIENSTK	double	T (2689)	-1.87019	NA	2778300	NA	2040600	2976400	NA	NA	NA	NA	-0.168077	0.146672	113450000	194240000	188400000	180970000	157280000	114810000	130060000	89100000
TGGT1_255240	hypothetical protein	nucleus - chromatin (1)	0.0359547	RQDS(1)PGGRPGLDDSR	single	S (163)	-2.99616	NA	8734200	NA	4135400	4887700	NA	NA	NA	NA	-1.23409	0.00245679	1199200	1820200	1052900	2955800	873420	501170	638960	520060
TGGT1_264860	zinc finger, C3HC4 type (RING finger) domain-containing protein	nucleus - chromatin (1)	5.8886e-09	ATPSYVPFAPPSSLCS(0.999)YGDAPS(0.001)PTR	double	S (3462)	0.17234	NA	405520	1238000	NA	576840	NA	NA	NA	NA	-0.327528	0.120313	11053000	28408000	21737000	24677000	21123000	12867000	12317000	10527000
TGGT1_264860	zinc finger, C3HC4 type (RING finger) domain-containing protein	nucleus - chromatin (1)	5.96067e-13	VT(0.001)S(0.999)VEGFEPLSPSESENGLK	single	S (2037)	-4.528	NA	16860000	20218000	12751000	NA	NA	NA	NA	NA	-0.327528	0.120313	11053000	28408000	21737000	24677000	21123000	12867000	12317000	10527000
TGGT1_265250	RNA recognition motif-containing protein	nucleus - chromatin (1)	0.00249384	GFPGDES(1)ARGDR	single	S (438)	-1.29023	NA	1259600	2363000	NA	1999100	NA	NA	NA	NA	-0.175092	0.220422	156040000	347360000	231040000	246920000	212920000	150670000	197160000	130460000
TGGT1_280660	HECT-domain (ubiquitin-transferase) domain-containing protein	nucleus - chromatin (1)	1.62692e-30	SAESLAAPALSPAPLAFSPSVLAS(0.019)VGS(0.964)GGPHAAS(0.017)R	single	S (15306)	-1.36654	NA	1763600	3546200	888870	NA	NA	NA	NA	NA	-0.0738885	0.92047	578680	NA	580340	276040	541560	NA	NA	NA
TGGT1_282220	AP2 domain transcription factor AP2VIIa-9	nucleus - chromatin (1)	7.12622e-09	DCAGENDS(0.855)T(0.145)GIIQPHESGTLEK	single	S (1200)	-2.05005	NA	2002200	5012200	2350400	NA	NA	NA	NA	NA	NA	NA	NA	NA	NA	NA	NA	NA	NA	NA
TGGT1_304650	histidine acid phosphatase superfamily protein	nucleus - chromatin (1)	2.0393e-38	TPS(0.997)S(0.003)GSSPLCLAGLPSR	double	S (532)	-3.28034	NA	NA	10032000	5645500	6647500	NA	NA	NA	NA	NA	NA	NA	NA	NA	NA	NA	NA	NA	NA
TGGT1_306400	hypothetical protein	nucleus - chromatin (1)	9.32792e-05	GPRS(1)VS(1)VS(1)PGPVR	triple	S (957)	-4.35966	NA	8117400	16313000	NA	25726000	NA	NA	NA	NA	0.250793	0.0412459	55941000	78708000	73378000	64240000	75576000	69812000	65570000	56625000
TGGT1_306400	hypothetical protein	nucleus - chromatin (1)	0.00024391	GPRS(1)VS(1)VS(1)PGPVR	triple	S (955)	-4.35966	NA	8117400	16313000	NA	25726000	NA	NA	NA	NA	0.250793	0.0412459	55941000	78708000	73378000	64240000	75576000	69812000	65570000	56625000
TGGT1_306400	hypothetical protein	nucleus - chromatin (1)	0.000340894	GPRS(1)VS(1)VS(1)PGPVR	triple	S (953)	-4.35966	NA	8117400	16313000	NA	25726000	NA	NA	NA	NA	0.250793	0.0412459	55941000	78708000	73378000	64240000	75576000	69812000	65570000	56625000
TGGT1_306400	hypothetical protein	nucleus - chromatin (1)	1.67455e-08	S(1)VEAAQAGRES(1)R	single	S (661)	-3.63979	NA	9455700	14154000	8691200	5720400	NA	NA	NA	NA	0.250793	0.0412459	55941000	78708000	73378000	64240000	75576000	69812000	65570000	56625000
TGGT1_306660	RNA pseudouridine synthase superfamily protein	nucleus - chromatin (1)	1.32658e-27	SGPLLQGVVGS(0.031)S(0.969)PPLLPLAPAALAAEGR	single	S (5083)	0.456075	NA	519000	346700	486810	828710	NA	NA	NA	NA	-0.0466855	0.702284	68472000	104780000	76719000	96576000	90875000	57612000	73054000	57163000
TGGT1_309250	hypothetical protein	nucleus - chromatin (1)	1.29319e-08	GAVS(1)PDS(1)VEGNACEDPEKR	single	S (3732)	-0.775169	NA	1124300	1378700	942810	1538100	NA	NA	NA	NA	-0.185101	0.326365	27813000	51938000	36761000	36680000	26474000	25212000	35669000	24623000
TGGT1_310900	AP2 domain transcription factor AP2XI-2	nucleus - chromatin (1)	4.19263e-06	VYLAET(0.001)NGS(0.172)S(0.824)GAEGS(0.002)SGPVGGFACR	single	S (1722)	-1.11703	NA	1528700	2072900	NA	1323800	NA	NA	NA	NA	0.00395491	0.992519	6731300	12038000	2480900	8809800	7093900	6321100	5219300	4380200
TGGT1_313270	hypothetical protein	nucleus - chromatin (1)	1.04144e-21	RRPES(1)PAEVEGGS(1)QR	double	S (2295)	-1.34218	NA	1477100	2444200	1468600	NA	NA	NA	NA	NA	-0.247707	0.0811004	161640000	209800000	157550000	196940000	141390000	128500000	133340000	97302000
TGGT1_313270	hypothetical protein	nucleus - chromatin (1)	1.35629e-08	RRPES(1)PAEVEGGS(1)QR	double	S (2303)	-1.34218	NA	1477100	2444200	1468600	NA	NA	NA	NA	NA	-0.247707	0.0811004	161640000	209800000	157550000	196940000	141390000	128500000	133340000	97302000
TGGT1_212260	Sjogren's syndrome/scleroderma autoantigen 1 (Autoantigen p27) protein	nucleus - non-chromatin (0.68)	4.54599e-16	GVQYQMVAAIPLDQADS(0.003)EKIES(0.947)T(0.105)LAS(0.945)VVGKDDDTSGSLWR	double	S (165)	-0.871668	NA	424040	1264100	2078000	2620100	NA	NA	NA	NA	-0.164102	0.231984	142470000	189790000	191010000	227320000	163070000	115720000	141830000	123110000
TGGT1_244000	DEAD/DEAH box helicase domain-containing protein	nucleus - non-chromatin (0.82)	9.05987e-59	S(0.16)NRS(0.84)S(0.839)T(0.16)DDTDNKVEEQDLEALALQVLQGK	double	S (982)	-1.05957	NA	2477100	628820	NA	2321100	NA	NA	NA	NA	0.540212	0.416599	4461700	8916500	3861800	4017300	25140000	5724200	6156100	1754000
TGGT1_247330	hypothetical protein	nucleus - non-chromatin (0.9)	1.13597e-15	ASAS(0.004)S(0.975)S(0.022)LHSPR	single	S (1413)	-2.59546	NA	7101100	2451000	2697600	7412100	NA	NA	NA	NA	-0.409902	0.0594554	277760000	289910000	252580000	301920000	202450000	140450000	170490000	176270000
TGGT1_211410	translation initiation factor sui1 protein	nucleus - non-chromatin (0.94)	2.0418e-18	VAAEEAAASAS(0.034)S(0.927)PT(0.034)S(0.004)AGGEETGDR	single	S (481)	-1.27248	NA	2090100	NA	1060500	2184500	NA	NA	NA	NA	0.0142974	0.901801	26664000	36849000	35309000	42844000	38838000	29637000	30833000	21709000
TGGT1_217000	hypothetical protein	nucleus - non-chromatin (1)	6.15986e-12	DSPEPAT(0.011)S(0.009)GVHT(0.955)PDT(0.025)GEAPAEQSEPPVLDSPSEKPSQQK	single	T (143)	-4.23454	NA	15396000	13462000	NA	12926000	NA	NA	NA	NA	NA	NA	NA	NA	NA	NA	NA	NA	NA	NA
TGGT1_218820	alba 2	nucleus - non-chromatin (1)	7.09677e-13	DKEAALMEKS(0.997)PT(0.003)ANAVAA	single	S (140)	-2.17259	0.00116967	17360000	NA	NA	8471800	2025200	2506700	NA	1813300	-0.152549	0.345053	871920000	1195900000	806700000	997160000	920140000	645550000	624430000	577020000
TGGT1_243960	nuclear transport factor 2 (ntf2) domain-containing protein	nucleus - non-chromatin (1)	2.44168e-08	GSVGGDS(1)VRAPNAPATPISPR	single	S (388)	-1.07659	NA	1409000	2181800	NA	1256600	NA	NA	NA	NA	-0.295549	0.0710514	475780000	547640000	453540000	552300000	419150000	342220000	318130000	258920000
TGGT1_244100	snoRNA binding domain-containing protein	nucleus - non-chromatin (1)	8.59865e-12	AGNET(0.003)AGCGFS(0.002)S(0.002)S(0.002)LT(0.011)FT(0.979)PIQGIELCNPDAAGAAANPAVAK	single	T (498)	-2.32302	NA	NA	3541800	2647900	5359700	NA	NA	NA	NA	0.0125687	0.942745	8233900	13520000	12034000	16990000	14818000	8523400	11209000	8991500
TGGT1_269180	MIF4G domain-containing protein	nucleus - non-chromatin (1)	3.93938e-14	APAEPS(0.01)S(0.99)PAKDSSR	single	S (2486)	-2.10695	0.00767664	24700000	NA	NA	17208000	NA	NA	NA	2944400	-0.181816	0.215728	390580000	531870000	365500000	449480000	388390000	304150000	285210000	253620000
TGGT1_270880	RNA recognition motif-containing protein	nucleus - non-chromatin (1)	8.24794e-18	GQGTQAGFGVS(0.058)CAS(0.942)PHAHAGSSAWQQQASRPPQSEEEAHFR	single	S (1052)	-1.80323	NA	3052400	3562300	NA	1616800	NA	NA	NA	NA	-0.415248	0.0794048	27986000	44795000	31568000	26726000	22442000	16953000	27772000	16243000
TGGT1_284050	DEAD/DEAH box helicase domain-containing protein	nucleus - non-chromatin (1)	1.07489e-05	ES(0.785)S(0.112)Y(0.103)AACLPGPHDFFQPNPR	single	S (2379)	-2.70549	NA	3152900	6678000	4460500	NA	NA	NA	NA	NA	0.225782	0.297128	50793000	122610000	69757000	53860000	80814000	68929000	73007000	50550000
TGGT1_319530	splicing factor SF2	nucleus - non-chromatin (1)	1.16129e-07	VRGDDFS(1)EET(1)RR	single	T (395)	-5.8541	NA	33246000	41977000	51110000	NA	NA	NA	NA	NA	0.0785175	0.580313	104080000	225090000	179450000	202520000	191690000	126990000	167040000	114650000
TGGT1_320100	RNA recognition motif-containing protein	nucleus - non-chromatin (1)	3.13753e-12	SMEPASGVSSLQS(1)R	single	S (504)	-5.02804	NA	21583000	27793000	NA	23163000	NA	NA	NA	NA	-0.282045	0.112693	37289000	61286000	45635000	57656000	31005000	37974000	37421000	30685000
TGGT1_228400	WD domain, G-beta repeat-containing protein	outlier (1)	1.50077e-18	EADEIANFS(0.004)S(0.159)S(0.81)RDEDDGES(0.028)LHAGCPR	single	S (492)	-2.0994	0.00400287	NA	9159000	NA	NA	NA	1857100	1685100	NA	-0.426113	0.11175	16453000	22430000	21999000	21636000	13558000	12634000	20677000	8083500
TGGT1_293040	hypothetical protein	PM - integral (0.52)	0.000779321	KLS(1)LASFLER	single	S (236)	0.942379	NA	NA	401400	446760	319540	NA	NA	NA	NA	NA	NA	NA	NA	NA	NA	NA	NA	NA	NA
TGGT1_232830	putative vacuolar proton translocating ATPase subunit A	PM - integral (1)	1.70742e-18	DGFSAGAQNSPADGT(0.971)AAGNS(0.029)EEEVAK	single	T (166)	-1.97174	NA	2259200	3186500	2777400	NA	NA	NA	NA	NA	-2.23123	3.49727e-07	157520000	235180000	192820000	229790000	51331000	40397000	28270000	26480000
TGGT1_232830	putative vacuolar proton translocating ATPase subunit A	PM - integral (1)	3.03545e-45	TEGGS(0.992)S(0.008)GSSVSTVAGMIATSAIGR	single	S (206)	-3.08986	NA	NA	8323700	4939200	6144200	NA	NA	NA	NA	-2.23123	3.49727e-07	157520000	235180000	192820000	229790000	51331000	40397000	28270000	26480000
TGGT1_259200B	Na+/H+ exchanger NHE1	PM - integral (1)	1.13148e-25	SQALPVEAET(0.136)NQS(0.864)PVISQAPSVVFHSQPVGHT(0.037)EGGLS(0.962)HR	double	S (306)	-3.8109	NA	5750000	NA	8568400	19003000	NA	NA	NA	NA	0.0599868	0.600489	18160000	23354000	24250000	25249000	22663000	20347000	18894000	18108000
TGGT1_320020	transporter, major facilitator family protein	PM - integral (1)	2.22481e-45	SSVS(1)PNSAVDTAPLAGSSQGSR	triple	S (26)	-3.43932	0.000527459	18622000	38257000	24224000	60498000	2676400	NA	NA	NA	0.0550285	0.738881	468820000	526930000	454200000	573250000	521430000	396300000	369830000	398980000
TGGT1_268430	hypothetical protein	PM - peripheral 2 (0.45)	0.013343	TPGDCGLVDCGS(0.161)S(0.839)DAEAEAQK	single	S (284)	-1.84664	NA	2402300	NA	2938400	2306200	NA	NA	NA	NA	NA	NA	NA	NA	NA	NA	NA	NA	NA	NA
TGGT1_290870	patched family protein	PM - peripheral 2 (0.57)	7.59563e-35	AIACDS(1)S(1)AQLIDMEPLHGTGK	double	S (1157)	-1.77959	NA	2684200	2373500	NA	2577200	NA	NA	NA	NA	NA	NA	NA	NA	NA	NA	NA	NA	NA	NA
TGGT1_220900	hypothetical protein	PM - peripheral 2 (0.72)	3.60108e-10	ALNIT(1)APPS(1)PLAS(0.002)DT(0.006)VT(0.76)S(0.232)PAAGKPR	single	T (18)	-1.01627	NA	1844100	897930	NA	2009800	NA	NA	NA	NA	-0.897007	0.105163	42817000	17360000	15916000	44333000	10338000	12221000	11833000	15543000
TGGT1_220900	hypothetical protein	PM - peripheral 2 (0.72)	1.61804e-65	LET(1)PKDFEEWLHTTAEEDAGVHLTPGDIEET(0.021)ALT(0.036)VRS(0.943)PR	single	T (585)	-2.0385	0.015769	NA	NA	NA	6743000	721560	1936700	1702500	NA	-0.897007	0.105163	42817000	17360000	15916000	44333000	10338000	12221000	11833000	15543000
TGGT1_306020	hypothetical protein	PM - peripheral 2 (0.76)	0.00198803	LKS(0.067)EHS(0.934)HES(0.998)DDMFSPFVYR	double	S (5689)	-1.5492	NA	NA	2370100	1891100	2269900	NA	NA	NA	NA	NA	NA	NA	NA	NA	NA	NA	NA	NA	NA
TGGT1_306020	hypothetical protein	PM - peripheral 2 (0.76)	0.00198803	LKS(0.067)EHS(0.934)HES(0.998)DDMFSPFVYR	double	S (5692)	-1.5492	NA	NA	2370100	1891100	2269900	NA	NA	NA	NA	NA	NA	NA	NA	NA	NA	NA	NA	NA	NA
TGGT1_289050	putative FIKK kinase	PM - peripheral 2 (0.79)	6.03128e-13	KKS(1)GEPSEFSHPATDK	single	S (2220)	-1.87229	NA	2174600	2997300	2570800	2856600	NA	NA	NA	NA	NA	NA	NA	NA	NA	NA	NA	NA	NA	NA
TGGT1_233430	hypothetical protein	PM - peripheral 2 (0.98)	0.000453753	YGES(0.002)S(0.138)S(0.859)LPR	single	S (1218)	-1.07358	NA	NA	2432000	1982900	808270	NA	NA	NA	NA	NA	NA	NA	NA	NA	NA	NA	NA	NA	NA
TGGT1_232150	hypothetical protein	PM - peripheral 2 (1)	1.51614e-05	SAVTAAGQVIVQHGLQT(1)R	single	T (136)	-1.10088	NA	1813800	NA	1025200	1828700	NA	NA	NA	NA	-1.39994	0.00548521	7278700	5271100	4351600	4768200	2757200	NA	1117500	1717900
TGGT1_236930	hypothetical protein	PM - peripheral 2 (1)	0.00020493	ATNREPVS(1)PR	single	S (1412)	-2.57692	NA	NA	5036800	3574500	4798400	NA	NA	NA	NA	-5.09832	0.000314252	NA	10369000	18751000	27968000	NA	561040	NA	263710
TGGT1_237280	TLD protein	PM - peripheral 2 (1)	5.02121e-06	QPLGS(1)APVS(1)QEEGKDADAPAMVAK	single	S (1273)	-3.38519	NA	8790400	6967100	NA	7499100	NA	NA	NA	NA	-0.617854	0.0991026	1338900	2205100	2566400	3400300	2224200	1005300	1808900	718100
TGGT1_272640	putative eukaryotic initiation factor-2B, epsilon subunit	PM - peripheral 2 (1)	8.62828e-08	NPGEDESNADQLLS(0.961)CAT(0.038)FPVS(0.001)LK	single	S (634)	-0.619954	NA	1652800	603490	1156700	NA	NA	NA	NA	NA	-0.40202	0.00477476	15712000	28465000	21886000	27115000	19045000	14651000	12747000	12687000
TGGT1_310030	putative cyclase-associated protein	PM - peripheral 2 (1)	4.35648e-07	AGES(0.995)T(0.005)AT(0.998)DS(0.002)GTMAK	single	S (29)	-1.11045	NA	1797900	NA	1591000	1236000	NA	NA	NA	NA	0.204363	0.108021	702630000	1109400000	1191700000	1071100000	974200000	820930000	1035300000	814970000
TGGT1_321410	hypothetical protein	PM - peripheral 2 (1)	8.59605e-09	DLDHPPS(0.931)IS(0.069)GHLS(1)PVASGFCGVR	double	S (842)	-3.27406	NA	7432000	7649900	5445700	NA	NA	NA	NA	NA	NA	NA	NA	NA	NA	NA	NA	NA	NA	NA
TGGT1_203990	rhoptry protein ROP12	rhoptries 1 (1)	1.54443e-43	AQLFSTDEGPVS(0.001)ES(0.993)AS(0.006)KLDAELEEK	single	S (48)	-3.16013	NA	NA	6.7863e+06	6678400	6460300	NA	NA	NA	NA	-0.00974848	0.967448	105510000	321260000	231250000	150270000	175070000	127860000	159030000	140850000
TGGT1_203990	rhoptry protein ROP12	rhoptries 1 (1)	2.30663e-45	AQLFSTDEGPVS(0.995)ES(0.005)ASKLDAELEEK	single	S (46)	-4.26333	NA	20630000	18638000	13446000	7.3226e+06	NA	NA	NA	NA	-0.00974848	0.967448	105510000	321260000	231250000	150270000	175070000	127860000	159030000	140850000
TGGT1_225860	hypothetical protein	rhoptries 1 (1)	5.46542e-30	ATPSPAEEEEKETNPGDEQGS(0.002)S(0.029)DS(0.969)QALAENEK	single	S (446)	-4.0548	NA	NA	17084000	13079000	8571900	NA	NA	NA	NA	0.065523	0.787083	10544000	30646000	20870000	26986000	18015000	21920000	16161000	17566000
TGGT1_225860	hypothetical protein	rhoptries 1 (1)	2.05555e-14	EDDKKPGDEASSPDDT(0.01)S(0.99)QASVEEEAR	single	S (724)	-2.52989	NA	4722400	5754400	3785900	2939300	NA	NA	NA	NA	0.065523	0.787083	10544000	30646000	20870000	26986000	18015000	21920000	16161000	17566000
TGGT1_229010	rhoptry neck protein RON4	rhoptries 1 (1)	4.61413e-28	TASQSSLAPTGDNNS(1)KVESIIAGSDTTPR	single	S (83)	-4.28135	NA	17307000	NA	10503000	13958000	NA	NA	NA	NA	-0.032578	0.748315	816040000	1458400000	1135800000	1263100000	1123500000	866040000	803870000	759970000
TGGT1_229010	rhoptry neck protein RON4	rhoptries 1 (1)	7.33224e-11	VESIIAGS(0.993)DT(0.006)T(0.001)PR	single	S (92)	-2.05584	NA	5522700	2615000	2437400	2281600	NA	NA	NA	NA	-0.032578	0.748315	816040000	1458400000	1135800000	1263100000	1123500000	866040000	803870000	759970000
TGGT1_243730	rhoptry protein ROP9	rhoptries 1 (1)	2.2647e-49	GEPS(0.002)DS(0.992)S(0.005)SEPKPQGTVAETPGAASAAAAEVGRPSR	single	S (85)	-2.14136	0.000359256	10312000	14449000	12179000	6661200	NA	NA	2458500	1320400	0.0620268	0.509858	1458600000	2560300000	1972000000	1953700000	1955700000	1551900000	1564000000	1316800000
TGGT1_243730	rhoptry protein ROP9	rhoptries 1 (1)	1.68928e-11	GEPS(0.848)DS(0.126)S(0.023)S(0.004)EPKPQGTVAETPGAASAAAAEVGRPSR	single	S (83)	-2.68802	NA	4037200	7296400	NA	3715200	NA	NA	NA	NA	0.0620268	0.509858	1458600000	2560300000	1972000000	1953700000	1955700000	1551900000	1564000000	1316800000
TGGT1_244250	hypothetical protein	rhoptries 1 (1)	3.07884e-58	TSGTDT(0.001)GS(0.999)ASAEATPAETPTESGASK	single	S (502)	-2.46194	NA	4731000	3672900	4291500	3334300	NA	NA	NA	NA	0.05657	0.475718	122120000	199230000	160570000	172270000	171660000	131330000	136630000	113190000
TGGT1_258360	hypothetical protein	rhoptries 1 (1)	9.66195e-43	HSQESASHKEDEDHDS(1)AR	single	S (188)	-6.52768	2.62414e-05	4686600	8424200	2383100	2525200	NA	NA	NA	28712	0.0594298	0.718486	59779000	96852000	101470000	101200000	111920000	64723000	85961000	52158000
TGGT1_258580	rhoptry protein ROP17	rhoptries 1 (1)	3.30495e-34	GPSPASDTASESEPVS(0.025)T(0.975)EEAALLQK	single	T (599)	-2.1385	NA	4193100	2945800	3240800	2529800	NA	NA	NA	NA	0.121975	0.317358	774900000	1289200000	1077200000	1178300000	1282500000	852000000	817160000	759420000
TGGT1_261740	hypothetical protein	rhoptries 1 (1)	3.36987e-22	DREEDRDGEGEGS(1)EK	single	S (92)	-2.86418	6.73379e-05	34479000	57089000	38620000	21845000	NA	3549200	5299200	NA	-0.0905767	0.714283	334140000	1028000000	525060000	597860000	539430000	390440000	595810000	270630000
TGGT1_279420	hypothetical protein	rhoptries 1 (1)	1.90448e-126	DYTGGSQEHTDDAAGS(0.997)S(0.003)AATDSSAEERPVR	single	S (1272)	-2.42919	0.0008604	9223100	7919300	7524900	5470400	NA	NA	1293200	NA	0.0178716	0.852927	544120000	953730000	732260000	755720000	777180000	554660000	566370000	487360000
TGGT1_279420	hypothetical protein	rhoptries 1 (1)	4.38284e-08	QMADT(0.935)T(0.054)S(0.01)S(0.001)EEMGELHTGR	single	T (1243)	-1.18599	NA	1835900	1817300	1422500	1502000	NA	NA	NA	NA	0.0178716	0.852927	544120000	953730000	732260000	755720000	777180000	554660000	566370000	487360000
TGGT1_297960A	rhoptry neck protein RON6	rhoptries 1 (1)	1.16556e-88	APGEGGHEAEGGS(1)ADAHHGGDEQK	single	S (1242)	-6.08925	NA	61297000	42902000	44277000	NA	NA	NA	NA	NA	0.158004	0.633068	4183600	9392800	2841400	6700300	4577300	5350300	5315900	5164000
TGGT1_297960A	rhoptry neck protein RON6	rhoptries 1 (1)	3.1696e-08	SEAADKSEADTS(0.003)KNS(0.794)S(0.168)S(0.036)AK	single	S (468)	-0.495909	NA	866840	NA	1109500	1018400	NA	NA	NA	NA	0.158004	0.633068	4183600	9392800	2841400	6700300	4577300	5350300	5315900	5164000
TGGT1_308090	rhoptry protein ROP5	rhoptries 1 (1)	2.89283e-15	GDTEAQSGT(0.009)GDDS(0.991)DFPQAVAEEVADMSGGR	single	S (59)	-2.67142	0.000126806	17024000	25967000	21492000	9512500	NA	2594200	3718000	1008400	-0.0716279	0.514636	9090500000	15905000000	12615000000	12884000000	11400000000	8595800000	8416700000	7436700000
TGGT1_309590	rhoptry protein ROP1	rhoptries 1 (1)	0.00425864	LT(0.766)S(0.343)GAS(0.891)LGLR	double	T (369)	-0.913175	NA	329250	3098500	2133500	NA	NA	NA	NA	NA	0.11154	0.257124	3032300000	5425800000	4245700000	4697000000	4525300000	3434100000	3586100000	2759600000
TGGT1_309590	rhoptry protein ROP1	rhoptries 1 (1)	3.75829e-09	PHANADDFASDDNYEPLPS(1)FVEAPVR	single	S (108)	-1.24057	NA	3044900	1154700	NA	1530100	NA	NA	NA	NA	0.11154	0.257124	3032300000	5425800000	4245700000	4697000000	4525300000	3434100000	3586100000	2759600000
TGGT1_310010	rhoptry neck protein RON1	rhoptries 1 (1)	4.23458e-28	AAANGS(1)EGGVAQS(1)EQER	single	S (71)	-1.95794	NA	NA	2517800	2552000	3679500	NA	NA	NA	NA	0.194385	0.0352102	267900000	432620000	352400000	389800000	389780000	330640000	326640000	269280000
TGGT1_310010	rhoptry neck protein RON1	rhoptries 1 (1)	3.76134e-58	AEETGSHDKPEENDS(0.899)S(0.101)EKAEATSHTR	single	S (830)	-4.99531	NA	19690000	28548000	24313000	20833000	NA	NA	NA	NA	0.194385	0.0352102	267900000	432620000	352400000	389800000	389780000	330640000	326640000	269280000
TGGT1_310010	rhoptry neck protein RON1	rhoptries 1 (1)	6.98886e-38	DKDAS(1)EAEGAEEASSEK	single	S (659)	-3.29595	NA	9567700	8033300	7256900	4575100	NA	NA	NA	NA	0.194385	0.0352102	267900000	432620000	352400000	389800000	389780000	330640000	326640000	269280000
TGGT1_310010	rhoptry neck protein RON1	rhoptries 1 (1)	9.22673e-52	GGHDKPEENDS(1)S(1)EKAEEK	single	S (723)	-7.99435	2.04736e-07	308790000	673300000	389860000	349500000	NA	NA	1495300	NA	0.194385	0.0352102	267900000	432620000	352400000	389800000	389780000	330640000	326640000	269280000
TGGT1_310010	rhoptry neck protein RON1	rhoptries 1 (1)	8.27192e-63	GGHDKPEENDS(1)S(1)EKAEEK	single	S (722)	-7.28007	3.89761e-05	198070000	464540000	NA	NA	3436300	NA	899140	NA	0.194385	0.0352102	267900000	432620000	352400000	389800000	389780000	330640000	326640000	269280000
TGGT1_310010	rhoptry neck protein RON1	rhoptries 1 (1)	6.07403e-33	GTEGES(1)DKAEEAGK	single	S (638)	-6.14837	NA	59088000	96059000	45684000	27601000	NA	NA	NA	NA	0.194385	0.0352102	267900000	432620000	352400000	389800000	389780000	330640000	326640000	269280000
TGGT1_310010	rhoptry neck protein RON1	rhoptries 1 (1)	6.15094e-59	KDDPPDNKS(0.998)T(0.002)SETPEAK	single	S (116)	-7.43264	1.12606e-06	NA	218360000	254670000	183320000	1067200	NA	NA	NA	0.194385	0.0352102	267900000	432620000	352400000	389800000	389780000	330640000	326640000	269280000
TGGT1_310010	rhoptry neck protein RON1	rhoptries 1 (1)	1.01918e-76	NDSEAHDSVAS(0.001)S(0.97)ES(0.024)S(0.006)DAER	single	S (100)	-4.09043	NA	11821000	13493000	14912000	9723000	NA	NA	NA	NA	0.194385	0.0352102	267900000	432620000	352400000	389800000	389780000	330640000	326640000	269280000
TGGT1_310010	rhoptry neck protein RON1	rhoptries 1 (1)	2.20801e-18	SPTPSPAPTPAVS(0.812)T(0.157)S(0.031)T(0.001)TPAK	single	S (151)	-2.8422	NA	7947000	1918400	4661300	9708100	NA	NA	NA	NA	0.194385	0.0352102	267900000	432620000	352400000	389800000	389780000	330640000	326640000	269280000
TGGT1_311470	rhoptry neck protein RON5	rhoptries 1 (1)	5.51918e-113	IASAATDSGDYGEAAAGES(1)AQEGDRPPPYNPDADEAGVPR	single	S (357)	-3.70138	NA	12045000	12147000	9253700	5829400	NA	NA	NA	NA	0.0577834	0.583038	1336400000	2106400000	1695400000	1742200000	1812700000	1296700000	1313800000	1168400000
TGGT1_321650	hypothetical protein	rhoptries 1 (1)	2.03997e-10	GMMNLFDT(0.004)IS(0.983)QGGT(0.013)PSAEQTDPGTIAAIK	single	S (381)	-2.58651	NA	NA	5477600	3528100	4570600	NA	NA	NA	NA	-5.68197	0.000711809	128930000	185710000	166460000	163250000	1089700	8437300	NA	NA
TGGT1_321650	hypothetical protein	rhoptries 1 (1)	6.66462e-11	GMMNLFDT(0.996)IS(0.004)QGGTPSAEQTDPGTIAAIK	single	T (379)	-2.55651	NA	NA	5391400	3317300	4632000	NA	NA	NA	NA	-5.68197	0.000711809	128930000	185710000	166460000	163250000	1089700	8437300	NA	NA
TGGT1_321650	hypothetical protein	rhoptries 1 (1)	4.81981e-05	MKDAPEFT(1)FLR	single	T (703)	-0.797109	NA	1437600	1475300	963810	1180400	NA	NA	NA	NA	-5.68197	0.000711809	128930000	185710000	166460000	163250000	1089700	8437300	NA	NA
TGGT1_356400	cAMP-dependent protein kinase	rhoptries 1 (1)	0.00174537	GNIDEEGIT(1)EVATTGVPPQTQSSGR	single	T (69)	-1.56712	NA	2074100	2539800	1613700	NA	NA	NA	NA	NA	0.0630436	0.865754	8383200	23285000	8438700	15576000	16532000	7633400	8313200	15640000
TGGT1_225320	hypothetical protein	rhoptries 2 (1)	1.34616e-15	GHGGDAS(0.001)QAS(0.999)EVNRDESYEAEDEREPSQK	single	S (110)	-3.20985	NA	6536400	12568000	7067500	3499700	NA	NA	NA	NA	-0.0608281	0.876761	17472000	15752000	16194000	20539000	10380000	13808000	28765000	10139000
TGGT1_261750	rhoptry neck protein RON10	rhoptries 2 (1)	3.11306e-54	VETETENKS(1)EVYR	single	S (195)	-4.69399	NA	21611000	20736000	18867000	14619000	NA	NA	NA	NA	0.0450971	0.674422	75109000	125620000	91516000	103280000	104940000	84689000	89159000	58783000
TGGT1_262050	rhoptry kinase family protein ROP39	rhoptries 2 (1)	3.21021e-23	REPS(0.916)VGS(0.084)PGHFSFLQAVGGVGGPPYAGDGSPLLASR	single	S (97)	-1.06457	NA	1253700	2116900	897570	2099000	NA	NA	NA	NA	-3.01825	2.31628e-05	74886000	51877000	52749000	80646000	12176000	5253800	4544000	6814200
TGGT1_294630	hypothetical protein	rhoptries 2 (1)	9.81037e-36	S(0.995)GS(0.995)MLEPS(0.003)S(0.003)GY(0.003)S(0.001)AASGWVELLCCGSGPK	single	S (512)	-2.35825	NA	3411200	NA	3035200	4485200	NA	NA	NA	NA	-0.156849	0.563048	18744000	39950000	31544000	23755000	29532000	29268000	12596000	16672000
TGGT1_297070	hypothetical protein	rhoptries 2 (1)	2.02793e-06	ENSSTAVGSIPHFS(0.987)ALPES(0.013)EWDYK	single	S (114)	-1.0744	NA	1085600	1732000	1370500	2005300	NA	NA	NA	NA	0.189637	0.105617	518110000	658520000	681920000	643870000	676380000	563670000	577920000	458380000
TGGT1_308810A	rhoptry neck protein RON9	rhoptries 2 (1)	1.17099e-18	QAQAAPEEGENAS(0.999)AS(0.33)S(0.669)EKLS(0.001)CPR	single	S (239)	-5.78621	NA	NA	39780000	46560000	37677000	NA	NA	NA	NA	1.15551	0.0101009	NA	4122500	NA	NA	6894500	8482000	6772400	5000800
TGGT1_308810A	rhoptry neck protein RON9	rhoptries 2 (1)	4.62912e-59	SSVSENDS(1)KNEEKTESK	single	S (190)	-3.27578	NA	9054500	5746500	5194100	8674600	NA	NA	NA	NA	1.15551	0.0101009	NA	4122500	NA	NA	6894500	8482000	6772400	5000800
TGGT1_308810A	rhoptry neck protein RON9	rhoptries 2 (1)	3.08778e-16	TESKDS(0.985)ET(0.015)GDEAAAR	single	S (201)	-2.43937	NA	NA	7487000	4258900	2100500	NA	NA	NA	NA	1.15551	0.0101009	NA	4122500	NA	NA	6894500	8482000	6772400	5000800
TGGT1_308810B	rhoptry neck protein RON9	rhoptries 2 (1)	2.20981e-139	AQGHDQEEAS(1)QSSETPAEENAEEPK	single	S (374)	-2.81875	NA	4194800	6881000	6442300	3644000	NA	NA	NA	NA	0.257444	0.102615	98035000	169420000	129260000	134390000	119440000	142670000	136620000	113610000
TGGT1_308810B	rhoptry neck protein RON9	rhoptries 2 (1)	1.98502e-34	ENAS(1)QPSESPAEESTPEQAEEK	single	S (447)	-2.44195	NA	4344400	6062900	NA	2512300	NA	NA	NA	NA	0.257444	0.102615	98035000	169420000	129260000	134390000	119440000	142670000	136620000	113610000
TGGT1_308810B	rhoptry neck protein RON9	rhoptries 2 (1)	1.45367e-121	QAEDQANAS(1)QSSETPAEENAEEPK	single	S (422)	-5.71347	NA	35333000	39848000	47110000	31722000	NA	NA	NA	NA	0.257444	0.102615	98035000	169420000	129260000	134390000	119440000	142670000	136620000	113610000
TGGT1_308810B	rhoptry neck protein RON9	rhoptries 2 (1)	4.25953e-88	QAEEQANAS(1)QSSATPAEENAQEPK	single	S (375)	-4.58343	NA	17057000	20945000	20741000	12341000	NA	NA	NA	NA	0.257444	0.102615	98035000	169420000	129260000	134390000	119440000	142670000	136620000	113610000
TGGT1_308810B	rhoptry neck protein RON9	rhoptries 2 (1)	7.8714e-59	QAEEQANAS(1)QSSETPAEENAEEPK	single	S (327)	-5.54223	NA	33615000	32961000	38807000	30277000	NA	NA	NA	NA	0.257444	0.102615	98035000	169420000	129260000	134390000	119440000	142670000	136620000	113610000
TGGT1_308810B	rhoptry neck protein RON9	rhoptries 2 (1)	2.94671e-139	QAEEQANAS(1)QSSETPAEENAQEPK	single/double	S (398)	-6.78691	NA	86623000	103130000	83657000	55978000	NA	NA	NA	NA	0.257444	0.102615	98035000	169420000	129260000	134390000	119440000	142670000	136620000	113610000
TGGT1_308810B	rhoptry neck protein RON9	rhoptries 2 (1)	5.67671e-105	QTEEQANAS(1)QSSETPAEENAQEPK	single	S (303)	-3.00066	NA	5570900	6670400	6919800	4353600	NA	NA	NA	NA	0.257444	0.102615	98035000	169420000	129260000	134390000	119440000	142670000	136620000	113610000
TGGT1_312150	hypothetical protein	rhoptries 2 (1)	2.51909e-06	GAAEGILGQGGDT(1)DRPFEGR	single	T (244)	-1.48434	NA	2110700	2598700	1869700	1604200	NA	NA	NA	NA	0.127019	0.231096	205510000	414650000	319960000	297560000	325800000	257490000	260660000	221810000

## Sheet: DatS2 ron13wt vs dk (peptides)
ToxoDB ID	Product description	Localization (MCMC)	PEP	Peptide sequence with probabilites	Multiplicity	Modified aa position	(Pseudo) log2 FC peptide	p-value peptide	Intensity ron13wt sample_1 peptide	Intensity ron13wt sample_2 peptide	Intensity ron13wt sample_3 peptide	Intensity ron13wt sample_4 peptide	Intensity ron13dk sample_1 peptide	Intensity ron13dk sample_2 peptide	Intensity ron13dk sample_3 peptide	Intensity ron13dk sample_4 peptide	log2 FC protein	p-value protein	Intensity ron13wt input_1 protein	Intensity ron13wt input_2 protein	Intensity ron13wt input_3 protein	Intensity ron13wt input_4 protein	Intensity ron13dk input_1 protein	Intensity ron13dk input_2 protein	Intensity ron13dk input_3 protein	Intensity ron13dk input_4 protein
TGGT1_310570	hypothetical protein	19S proteasome (1)	8.26983e-18	LLQT(1)DEEVEGEADKESETK	single	T (89)	-1.84232	NA	NA	1713200	1804100	3384300	NA	NA	NA	NA	NA	NA	NA	NA	NA	NA	NA	NA	NA	NA
TGGT1_209420	hypothetical protein	19S proteasome (1)	3.28409e-18	GQS(1)ACSPEDSPEAASLSAEK	single	S (104)	-3.42254	NA	5041400	11259000	5.3568e+06	7700300	NA	NA	NA	NA	-0.376342	0.173157	68704000	43375000	50662000	85311000	74352000	63321000	90629000	59822000
TGGT1_209420	hypothetical protein	19S proteasome (1)	9.30263e-46	GQSACSPEDSPEAAS(0.974)LS(0.026)AEK	single	S (116)	-2.11307	1.66035e-05	6012900	6906700	3693100	6.7797e+06	NA	1418100	1705000	1282600	-0.376342	0.173157	68704000	43375000	50662000	85311000	74352000	63321000	90629000	59822000
TGGT1_261010	putative tat-binding family protein	19S proteasome (1)	5.31017e-07	S(1)ALAGPLRPPCATEGEDGPSSGLQTYYEQK	single	S (2)	-1.04847	NA	NA	1063000	835900	2279100	NA	NA	NA	NA	-0.0764806	0.656334	406540000	323480000	290000000	334380000	884450000	303740000	438420000	395070000
TGGT1_313820	putative dynactin p25	19S proteasome (1)	1.42802e-12	LPAGEETEEGS(0.817)S(0.183)RVEQENFER	single	S (236)	-2.51979	NA	6645300	4107800	2216800	3260500	NA	NA	NA	NA	NA	NA	NA	NA	NA	NA	NA	NA	NA	NA
TGGT1_260260	ribosomal protein RPP1	40S ribosome (0.86)	1.50354e-05	KEEPEEEEDDMGFS(1)LFD	single	S (176)	-2.52124	NA	5618800	3077400	3874500	2997400	NA	NA	NA	NA	0.062907	0.739859	1041900000	616980000	586200000	836180000	1448500000	746320000	1280000000	1152500000
TGGT1_263200	hypothetical protein	apical 1 (0.63)	0.00314482	ESGVFPGAS(0.001)LAGWGT(0.999)RR	single	T (610)	0.453739	NA	548740	546490	NA	518790	NA	NA	NA	NA	NA	NA	NA	NA	NA	NA	NA	NA	NA	NA
TGGT1_250820	hypothetical protein	apical 1 (1)	3.50129e-07	NS(0.997)PS(0.012)VS(0.985)APS(0.2)T(0.805)PAR	double	T (64)	-2.33524	0.00218826	3844400	1689500	NA	2772800	NA	NA	NA	466840	0.233354	0.0508885	322780000	309860000	253630000	361160000	747910000	435500000	503550000	489050000
TGGT1_292950	hypothetical protein	apical 1 (1)	0.00327049	GRS(1)LTSPVR	single	S (1783)	-2.84023	NA	NA	3895100	4215900	5016000	NA	NA	NA	NA	1.47765	0.0148641	17612000	3406800	3028000	4182800	31309000	17940000	25481000	21327000
TGGT1_295850	cyclic nucleotide-binding domain-containing protein	apical 2 (1)	9.81103e-36	AGHTDNFS(0.023)LPS(0.056)GS(0.957)S(0.964)LHLVGPDGLCLFGR	triple	S (2112)	0.776949	NA	NA	364930	142190	895170	NA	NA	NA	NA	1.27136	0.61159	NA	NA	912950	NA	NA	14410000	976210	NA
TGGT1_295850	cyclic nucleotide-binding domain-containing protein	apical 2 (1)	2.16052e-27	AGHTDNFS(0.023)LPS(0.056)GS(0.957)S(0.964)LHLVGPDGLCLFGR	triple	S (2111)	0.776949	NA	NA	364930	142190	895170	NA	NA	NA	NA	1.27136	0.61159	NA	NA	912950	NA	NA	14410000	976210	NA
TGGT1_295850	cyclic nucleotide-binding domain-containing protein	apical 2 (1)	2.80734e-15	AGHT(0.017)DNFS(0.84)LPS(0.938)GS(0.625)S(0.581)LHLVGPDGLCLFGR	triple	S (2109)	0.776949	NA	NA	364930	142190	895170	NA	NA	NA	NA	1.27136	0.61159	NA	NA	912950	NA	NA	14410000	976210	NA
TGGT1_228130	hypothetical protein	apicoplast (1)	4.2273e-15	GSPGS(0.999)AT(0.001)NTGETEKHPPCAGDEVDDGFK	single	S (341)	-2.51806	NA	12301000	2321900	1009200	6615900	NA	NA	NA	NA	0.210009	0.442676	1990000	3341800	1613500	2857300	6429100	4170000	5078600	2992800
TGGT1_251930	enoyl-acyl carrier reductase ENR	apicoplast (1)	1.03528e-08	AADS(1)AAGVGAAQSAFPIDLR	single	S (94)	-1.06362	NA	2444100	1018300	369970	3732500	NA	NA	NA	NA	0.298383	0.17676	223710000	196030000	198760000	233560000	708220000	237600000	299330000	431640000
TGGT1_259260	membrane protein FtsH1	apicoplast (1)	1.89564e-34	AAFSDNTAIGDKEGS(0.999)EDS(0.001)EAEHEK	single	S (642)	-5.48696	NA	71392000	19733000	16882000	28994000	NA	NA	NA	NA	-0.0936548	0.779693	174000000	57556000	72965000	83149000	186100000	82015000	101690000	159210000
TGGT1_259260	membrane protein FtsH1	apicoplast (1)	1.39795e-06	S(1)EEGKKEEVEPETYR	single	S (602)	-1.64801	NA	3284400	1323600	881590	4540400	NA	NA	NA	NA	-0.0936548	0.779693	174000000	57556000	72965000	83149000	186100000	82015000	101690000	159210000
TGGT1_259260	membrane protein FtsH1	apicoplast (1)	4.18028e-05	SPAPLAS(0.003)PHS(0.997)R	single	S (582)	-1.93098	NA	5020100	1632100	1124600	4154500	NA	NA	NA	NA	-0.0936548	0.779693	174000000	57556000	72965000	83149000	186100000	82015000	101690000	159210000
TGGT1_264080	acyl carrier protein ACP	apicoplast (1)	0.000228234	IATVQDALS(1)YIEK	single	S (173)	-0.615356	NA	1807100	692410	411360	1981300	NA	NA	NA	NA	0.212634	0.353289	387040000	238510000	168740000	339110000	653460000	305070000	461310000	484620000
TGGT1_269190	glyceraldehyde-3-phosphate dehydrogenase GAPDH2	apicoplast (1)	3.24222e-06	LAGLES(1)DVQAR	single	S (254)	-1.65582	NA	8.2093e+06	804080	1230600	2264300	NA	NA	NA	NA	-0.0127246	0.92875	1531900000	1050500000	1067000000	1297500000	2691600000	1250000000	1633100000	1569800000
TGGT1_240220	hypothetical protein	cytosol (0.43)	2.0412e-08	LSAAS(0.001)PIS(0.997)REFES(0.001)PAEGR	single	S (355)	-2.76525	NA	NA	4668300	1902000	7721100	NA	NA	NA	NA	-0.212033	0.418472	4242000	2300700	2134200	2467100	7353000	1780500	4496600	3549700
TGGT1_261260B	histone lysine demethylase JMJD6a	cytosol (0.51)	8.13263e-08	QLLS(0.96)VCS(0.039)PATSGAR	single	S (84)	-1.78662	NA	3234000	1363000	NA	3447500	NA	NA	NA	NA	NA	NA	NA	NA	NA	NA	NA	NA	NA	NA
TGGT1_202890	hypothetical protein	cytosol (0.8)	2.79634e-05	TES(0.006)DS(0.994)KTVLTTGR	single	S (194)	-2.24136	NA	3757000	2825500	2440500	3529300	NA	NA	NA	NA	NA	NA	NA	NA	NA	NA	NA	NA	NA	NA
TGGT1_209600	hypothetical protein	cytosol (0.93)	2.37639e-10	LLS(1)FDELFKS(0.861)S(0.139)EVK	double	S (90)	-0.0588343	NA	809630	696740	261190	1485800	NA	NA	NA	NA	0.0435334	0.774431	930700000	994340000	836470000	958300000	2363500000	927060000	1378100000	1127600000
TGGT1_244110	nucleosome assembly protein (nap) protein	cytosol (0.97)	7.1781e-10	TVEEVVDNES(1)FFNFFTDHEIPSEEK	single	S (628)	-0.485594	NA	654650	NA	845500	1557800	NA	NA	NA	NA	-0.0154334	0.899469	670420000	545020000	462080000	631360000	1256600000	588560000	868430000	687940000
TGGT1_244110	nucleosome assembly protein (nap) protein	cytosol (0.97)	2.98716e-10	DGAPAAPGVSDIELIS(1)NRLEAVTIDNK	single	S (396)	-2.49024	0.000261061	8060100	4303100	1595100	6313300	1001800	726220	NA	1250100	-0.0154334	0.899469	670420000	545020000	462080000	631360000	1256600000	588560000	868430000	687940000
TGGT1_223960	ubiquitin interaction motif family protein	cytosol (0.99)	0.0072356	EQPGDS(1)ELAQVLGSLPGVDVSDPR	single	S (344)	-0.0466611	NA	987660	NA	515260	694910	NA	NA	NA	NA	-0.38774	0.00807937	251410000	232400000	205820000	243840000	353410000	187320000	302080000	240900000
TGGT1_211250	hypothetical protein	cytosol (1)	0.00727377	T(1)PGAAPTFAEK	single	T (72)	-0.73424	NA	1077400	1093500	NA	1493200	NA	NA	NA	NA	-0.315664	0.128114	48018000	60479000	53649000	70809000	83775000	57944000	80799000	65089000
TGGT1_215260	carbamoylphosphate synthetase	cytosol (1)	2.06393e-10	AGGFDESVCHFFSTDEDCAPS(0.997)LPGS(0.003)DFK	single	S (897)	-3.19203	NA	4923200	NA	5.8374e+06	8.074e+06	NA	NA	NA	NA	-0.159721	0.250859	535330000	434050000	415200000	534220000	1042400000	433160000	572280000	564450000
TGGT1_219850	prolyl-tRNA synthetase (ProRS)	cytosol (1)	0.000193774	EAVTDS(0.03)S(0.97)MLGVTAK	single	S (330)	-1.51264	NA	3621600	NA	1021900	1959400	NA	NA	NA	NA	-0.0492339	0.627619	2089200000	2026000000	1804400000	2188700000	3849500000	2017500000	2829700000	2540900000
TGGT1_232340	protein phosphatase 2C domain-containing protein	cytosol (1)	1.12503e-36	TSEDEEDGEGAS(1)REK	single	S (229)	-5.21089	NA	27734000	46312000	10864000	22839000	NA	NA	NA	NA	0.208072	0.229635	423550000	410500000	344700000	467510000	1271700000	454560000	626900000	603910000
TGGT1_240980	hypothetical protein	cytosol (1)	4.74392e-47	FQSALEEASSYLPAFHDDGELFISS(0.001)PDT(0.998)PGR	double	T (761)	-0.863537	NA	2135900	1337700	432570	1641900	NA	NA	NA	NA	1.09705	0.0589141	60192000	55155000	46722000	64737000	380330000	73011000	452280000	85158000
TGGT1_240980	hypothetical protein	cytosol (1)	1.99624e-25	S(1)AALS(1)EADNHDIAAFSPGTEER	single	S (891)	-4.57937	NA	18942000	16193000	20206000	9393900	NA	NA	NA	NA	1.09705	0.0589141	60192000	55155000	46722000	64737000	380330000	73011000	452280000	85158000
TGGT1_240980	hypothetical protein	cytosol (1)	0.0016963	LFSLAGVKDS(1)R	single	S (650)	0.251719	NA	NA	595120	440780	542380	NA	NA	NA	NA	1.09705	0.0589141	60192000	55155000	46722000	64737000	380330000	73011000	452280000	85158000
TGGT1_251810	putative translation initiation factor eIF-5A	cytosol (1)	1.17019e-13	S(0.988)DAEDVT(0.998)FET(0.014)ADAGASHTYPMQAGAIK	single	T (8)	-1.12914	NA	2173100	NA	923910	1635500	NA	NA	NA	NA	0.113947	0.464123	2869600000	2141600000	1982500000	3036900000	4581700000	2749500000	3890700000	3913100000
TGGT1_253820	hypothetical protein	cytosol (1)	2.23275e-97	NVFSEGAPEEAS(1)DQVMAPPVR	double	S (45)	-1.76679	NA	2556100	2551300	NA	2254300	NA	NA	NA	NA	-0.0673393	0.532734	361800000	341030000	327150000	405820000	754650000	413620000	459910000	430040000
TGGT1_253820	hypothetical protein	cytosol (1)	5.21622e-35	KNVFS(1)EGAPEEAS(1)DQVMAPPVR	double	S (37)	-1.76679	NA	2556100	2551300	NA	2254300	NA	NA	NA	NA	-0.0673393	0.532734	361800000	341030000	327150000	405820000	754650000	413620000	459910000	430040000
TGGT1_253820	hypothetical protein	cytosol (1)	2.23275e-97	NVFSEGAPEEAS(1)DQVMAPPVR	single	S (45)	-2.73119	1.28535e-05	23635000	22059000	10299000	13414000	8.08e+06	1769700	2622900	2632500	-0.0673393	0.532734	361800000	341030000	327150000	405820000	754650000	413620000	459910000	430040000
TGGT1_255890	pyridine nucleotide-disulfide oxidoreductase domain-containing protein	cytosol (1)	1.62151e-08	TAGEACDLLQEAEQEES(0.896)ES(0.104)AAALEAAEDGDPPR	single	S (638)	-1.7024	NA	2248800	2264400	3482600	1210000	NA	NA	NA	NA	-0.198122	0.208503	46923000	50345000	48365000	54518000	96976000	57870000	73658000	48225000
TGGT1_276170	phosphatidylinositol 3- and 4-kinase	cytosol (1)	1.59307e-10	MGEGGGAAPAAS(0.957)GGLAS(0.043)HPLYYYS(0.97)T(0.03)HNALR	triple	S (29)	-4.21107	NA	14431000	9.8349e+06	10731000	NA	NA	NA	NA	NA	0.207126	0.559543	90427000	64338000	64073000	43785000	209750000	45959000	120070000	130840000
TGGT1_276170	phosphatidylinositol 3- and 4-kinase	cytosol (1)	1.84728e-12	LNTS(0.001)HS(0.999)APVLHAAVTPHLR	double	S (994)	-2.16863	0.00251163	2019000	1852200	NA	1617700	NA	NA	NA	360590	0.207126	0.559543	90427000	64338000	64073000	43785000	209750000	45959000	120070000	130840000
TGGT1_276170	phosphatidylinositol 3- and 4-kinase	cytosol (1)	2.80517e-08	LNT(0.009)S(0.032)HS(0.959)APVLHAAVT(1)PHLR	double	T (1003)	-2.16863	0.00251163	2019000	1852200	NA	1617700	NA	NA	NA	360590	0.207126	0.559543	90427000	64338000	64073000	43785000	209750000	45959000	120070000	130840000
TGGT1_289650	PEP-carboxykinase I	cytosol (1)	3.39606e-08	DS(0.001)IS(0.999)FLEMLK	single	S (110)	2.01726	NA	NA	193870	66654	282920	NA	NA	NA	NA	-0.000402426	0.997567	1153600000	1426500000	1092300000	1503400000	2612600000	1408400000	1711500000	1713000000
TGGT1_292080	leucyl-tRNA synthetase	cytosol (1)	2.64144e-26	EHVESAENNS(1)AEQQNGEEDAKK	single	S (237)	-3.55035	NA	12019000	5390700	NA	8.752e+06	NA	NA	NA	NA	-0.051459	0.632591	1372600000	1399900000	1148200000	1544000000	2673500000	1423400000	1913700000	1615200000
TGGT1_293690	profilin PRF	cytosol (1)	0.000473711	S(1)DWDPVVK	single	S (2)	-2.19	0.0367667	986520	492680	2331700	1085000	NA	NA	278260	NA	0.100069	0.572239	1447800000	1479500000	1281200000	1779900000	3948400000	1477200000	2274100000	1886000000
TGGT1_294898	tetratricopeptide repeat-containing protein	cytosol (1)	7.9531e-08	SAPTEQPS(0.797)S(0.202)AMHS(0.002)R	single	S (42)	-3.33346	NA	6616200	7.272e+06	5071600	NA	NA	NA	NA	NA	-0.0211654	0.838795	334130000	303690000	263840000	334200000	651540000	315240000	436230000	433990000
TGGT1_297720	trehalose-phosphatase	cytosol (1)	2.84781e-05	GRDS(0.858)S(0.142)LALWPGAAR	single	S (243)	-0.258298	NA	814210	NA	491980	1339100	NA	NA	NA	NA	-0.444224	0.0715854	179710000	153070000	105460000	184690000	224850000	122820000	133420000	215470000
TGGT1_258870A	hypothetical protein	dense granules (1)	7.26409e-48	GNTPHDGITWIAEHLADTDSGKDS(1)HDYR	single	S (221)	-3.28237	NA	5554200	7.0882e+06	6654600	6155100	NA	NA	NA	NA	0.389869	0.0784898	176190000	213080000	203920000	274090000	588700000	419000000	398640000	296600000
TGGT1_258870A	hypothetical protein	dense granules (1)	1.96591e-36	TAAADEEEES(1)S(1)RILPTFTVQDIPSGDADVHK	single	S (255)	-2.32215	0.000204041	19685000	25266000	17034000	19500000	NA	7.7805e+06	2799600	4148600	0.389869	0.0784898	176190000	213080000	203920000	274090000	588700000	419000000	398640000	296600000
TGGT1_203310	dense granule protein GRA7	dense granules (1)	7.36791e-47	IRNS(1)DFFDGQAPVDSLRPTNAGVDSK	single	S (41)	-2.37311	7.4155e-06	45814000	42301000	4.4856e+07	58901000	14228000	13418000	14665000	6919600	-0.380659	0.0947363	1439600000	2075200000	1827600000	2246500000	2642800000	1818000000	2440000000	1422500000
TGGT1_244280	hypothetical protein	dense granules (1)	9.42722e-26	GTSSEEDAGPVAPEVAEEES(1)R	single	S (79)	-3.36886	NA	17084000	3093500	NA	7.4423e+06	NA	NA	NA	NA	0.312779	0.489462	131710000	31258000	47510000	69787000	225540000	48749000	139630000	112360000
TGGT1_244280	hypothetical protein	dense granules (1)	2.71704e-06	EESQSEDS(0.153)S(0.847)EEAVQHLR	single	S (106)	-2.23494	6.41132e-05	NA	3424800	5132000	6.061e+06	2153900	NA	1190600	1065700	0.312779	0.489462	131710000	31258000	47510000	69787000	225540000	48749000	139630000	112360000
TGGT1_209060	thrombospondin type 1 domain-containing protein	endomembrane vesicles (0.95)	6.16323e-07	ENSQENQNAEPGET(0.001)HAET(0.244)EEVES(0.758)NAS(0.997)EKLAK	double	S (850)	-2.00244	NA	NA	2864300	1513200	3341700	NA	NA	NA	NA	-0.137695	0.573806	20345000	14803000	14979000	17942000	24604000	18707000	32167000	23510000
TGGT1_209060	thrombospondin type 1 domain-containing protein	endomembrane vesicles (0.95)	6.16323e-07	ENSQENQNAEPGET(0.001)HAET(0.244)EEVES(0.758)NAS(0.997)EKLAK	double	S (847)	-2.00244	NA	NA	2864300	1513200	3341700	NA	NA	NA	NA	-0.137695	0.573806	20345000	14803000	14979000	17942000	24604000	18707000	32167000	23510000
TGGT1_229630	eIF2 kinase IF2K-A (incomplete catalytic triad)	ER (0.72)	0.000982106	EDATDLLVRPIELQGACT(0.004)LLS(0.995)AEEGAS(0.001)PGHLR	single	S (2580)	-0.0587535	NA	843510	630600	NA	833600	NA	NA	NA	NA	NA	NA	NA	NA	NA	NA	NA	NA	NA	NA
TGGT1_206320	hypothetical protein	ER (1)	3.12358e-14	TSVAVSSHSPKPAPQS(0.998)QS(0.152)S(0.849)VR	single	S (17)	-2.96056	NA	NA	6886600	4536400	3414100	NA	NA	NA	NA	-0.00834259	0.959976	91386000	77946000	65612000	99116000	143770000	94420000	147260000	120670000
TGGT1_232050	DnaJ domain-containing protein	ER (1)	4.59962e-05	SS(0.001)PGPAGS(0.999)PGEEAR	single	S (112)	-3.38696	NA	6607200	6093000	7.4587e+06	7.1611e+06	NA	NA	NA	NA	-0.0138638	0.913089	321420000	293350000	246310000	310050000	592800000	391120000	358770000	387890000
TGGT1_241160	hemolysin-III related subfamily protein	ER (1)	5.22419e-18	LRS(0.805)HS(0.197)S(0.998)DVK	double	S (74)	-2.28306	0.0287287	7756300	NA	NA	2424300	NA	828910	NA	NA	NA	NA	NA	NA	NA	NA	NA	NA	NA	NA
TGGT1_254690	phospholipase/carboxylesterase	ER (1)	1.2949e-13	SVHDLPLSVTPADAAAMCSS(0.001)GAS(0.951)ES(0.048)VLPK	single	S (393)	-2.19908	0.00240277	12066000	6802000	4361600	5582500	NA	NA	1751400	NA	-0.134518	0.583604	236900000	130960000	139190000	124950000	229310000	190930000	201960000	212220000
TGGT1_264440	signal recognition particle receptor beta subunit protein	ER (1)	0.00689719	S(1)QDGMVEQASHQAHEATADR	single	S (173)	-1.49751	NA	NA	1888300	1681400	1646200	NA	NA	NA	NA	-0.354356	0.0831856	143460000	121560000	127960000	123200000	216420000	85932000	167860000	167060000
TGGT1_309910	hypothetical protein	ER (1)	6.96116e-14	ELLS(1)ESGDCGLSVVLSR	single	S (979)	-0.13087	NA	556400	871020	888540	648040	NA	NA	NA	NA	NA	NA	NA	NA	NA	NA	NA	NA	NA	NA
TGGT1_311720	chaperonin protein BiP	ER 2 (1)	2.03558e-35	TQTFSTYSDNQS(1)AVLIQVYEGERPMTK	single	S (466)	-2.24041	NA	5.8866e+06	2286900	1819900	3709200	NA	NA	NA	NA	0.0500206	0.675556	8329500000	8100300000	7575100000	9413200000	16393000000	9778000000	11884000000	9625900000
TGGT1_229480	putative calcium binding protein precursor	ER 2 (1)	6.43037e-18	VSLS(1)ELEATYVDSLDQK	single	S (136)	-1.42487	NA	3147100	966340	1525900	NA	NA	NA	NA	NA	0.101177	0.45224	2049600000	1673200000	1489600000	2176000000	4142400000	2152700000	2742300000	2316200000
TGGT1_244560	putative heat shock protein 90	ER 2 (1)	1.18737e-45	SLPIDES(1)EKAAAPLTAEEQEAVQK	single	S (66)	-4.41445	NA	42992000	4764500	15001000	12000000	NA	NA	NA	NA	0.157766	0.255418	7887800000	7235200000	6788600000	8798000000	17304000000	9072100000	11268000000	9922000000
TGGT1_310790	hypothetical protein	ER2 (1)	4.95744e-05	ADFES(1)LLQMMSK	single	S (69)	1.40342	NA	NA	175310	228170	331480	NA	NA	NA	NA	-0.0144355	0.928982	859250000	998200000	755000000	1238400000	1992500000	1077600000	1429900000	1034000000
TGGT1_316570A	hypothetical protein	Golgi (0.6)	6.92154e-15	VMIPTMYLHPQEPHAPGGDGDS(1)PHFGGR	single	S (305)	-2.094	0.00269915	10398000	NA	NA	NA	2988300	NA	2296700	2432500	NA	NA	NA	NA	NA	NA	NA	NA	NA	NA
TGGT1_289320	putative casein kinase I	Golgi (0.74)	0.0233536	S(0.97)LGPPS(0.026)S(0.004)R	single	S (321)	-1.04171	NA	1911300	1290600	NA	1353500	NA	NA	NA	NA	NA	NA	NA	NA	NA	NA	NA	NA	NA	NA
TGGT1_209800	formate/nitrite transporter protein	Golgi (0.75)	2.31217e-18	QFDET(0.021)EMQS(0.933)T(0.046)MEDMFGLEDPR	single	S (366)	-0.304572	NA	774120	1713500	332270	989220	NA	NA	NA	NA	0.280943	0.371359	45926000	40039000	63320000	65323000	176660000	102920000	93868000	52115000
TGGT1_251630	slc30a2 protein	Golgi (0.75)	0.000414153	VPPS(0.001)DAS(0.187)T(0.813)PR	single	T (374)	-2.46363	NA	5108500	NA	2636400	3846900	NA	NA	NA	NA	0.011055	0.926624	53558000	50055000	53319000	60684000	123910000	71270000	81188000	68145000
TGGT1_253700	transporter, major facilitator family protein	Golgi (0.75)	2.92156e-22	LGQGGS(0.989)AS(0.011)LANINAR	single	S (812)	-3.73748	NA	NA	6385100	6192600	13014000	NA	NA	NA	NA	-0.238946	0.311533	14296000	11255000	10406000	12641000	29996000	7810900	15343000	19186000
TGGT1_267720	transporter, cation channel family protein	Golgi (0.75)	2.042e-08	EVS(1)LEDESAQPMVSFAPGQNR	double	S (306)	-1.37389	NA	1481900	1398100	2014500	NA	NA	NA	NA	NA	NA	NA	NA	NA	NA	NA	NA	NA	NA	NA
TGGT1_267720	transporter, cation channel family protein	Golgi (0.75)	0.00348345	EVS(1)LEDES(0.978)AQPMVS(0.022)FAPGQNR	double	S (311)	-1.37389	NA	1481900	1398100	2014500	NA	NA	NA	NA	NA	NA	NA	NA	NA	NA	NA	NA	NA	NA	NA
TGGT1_269260	hypothetical protein	Golgi (0.75)	1.31311e-12	VPLPAPS(0.002)S(0.057)DS(0.92)NGS(0.021)GEWR	double	S (176)	-1.46289	NA	NA	1534500	1014600	3043900	NA	NA	NA	NA	NA	NA	NA	NA	NA	NA	NA	NA	NA	NA
TGGT1_269260	hypothetical protein	Golgi (0.75)	2.10819e-10	VPLPAPS(0.006)S(0.086)DS(0.915)NGS(0.993)GEWR	double	S (179)	-1.46289	NA	NA	1534500	1014600	3043900	NA	NA	NA	NA	NA	NA	NA	NA	NA	NA	NA	NA	NA	NA
TGGT1_201150	heavy metal translocating P-type ATPase subfamily protein	Golgi (0.99)	0.0493825	FLSAT(0.066)S(0.814)S(0.098)S(0.022)LPR	single	S (1878)	-1.31768	NA	1409900	1693700	NA	2424900	NA	NA	NA	NA	-0.299156	0.564379	3593000	2867000	3758300	2342600	NA	5005200	NA	2018800
TGGT1_290940	EMP/nonaspanin domain family protein	Golgi (1)	5.68206e-12	EAGES(1)GGVLGDSSLPAAPLAEEGFALGDSTK	single	S (231)	-2.02128	NA	8174200	1761200	1517800	2303900	NA	NA	NA	NA	0.041577	0.866937	71184000	55378000	44336000	66226000	101060000	66605000	145170000	73245000
TGGT1_294220	hypothetical protein	Golgi (1)	3.30108e-09	SGPS(1)ATELPVVPSR	single	S (127)	-1.27668	NA	2513500	1489200	867070	1969000	NA	NA	NA	NA	-0.399178	0.168024	35807000	17980000	22671000	26402000	47475000	26760000	37393000	16050000
TGGT1_230690	LNS2 (Lipin/Ned1/Smp2) protein	IMC (0.8)	0.0402568	LPHEEVVALNDNEAGS(0.993)CVVGDPHGGS(0.007)RPEEGAR	single	S (1481)	-2.68919	NA	NA	4493600	2403500	5502900	NA	NA	NA	NA	0.354948	0.0433795	20918000	19681000	16798000	19887000	47497000	31265000	38146000	39270000
TGGT1_311480	hypothetical protein	IMC (0.87)	3.9408e-11	SSVSMIASEPDHDDGS(0.991)VVS(0.009)HQPIKPDFSR	double	S (166)	-3.03752	NA	NA	4196700	3486000	8309600	NA	NA	NA	NA	0.161028	0.289157	155970000	163980000	146340000	170280000	349130000	249090000	222690000	253060000
TGGT1_240570	hypothetical protein	IMC (0.91)	1.84643e-12	QGLS(1)S(1)DFGSANVVAGFDSPDR	single	S (427)	-2.65314	NA	6995300	2933700	2896400	NA	NA	NA	NA	NA	0.402259	0.0299059	27279000	29933000	27476000	28673000	90383000	50434000	45845000	53780000
TGGT1_202550	NLI interacting factor family phosphatase	IMC (1)	0.00254875	LTASLGCQS(0.001)AT(0.012)VHS(0.049)EAS(0.913)T(0.838)PT(0.187)QR	double	S (1528)	-1.20491	NA	1233900	3160600	1194200	1142000	NA	NA	NA	NA	0.00733108	0.973262	8713800	5503800	4838700	5465600	15138000	9116100	7043200	9095300
TGGT1_202550	NLI interacting factor family phosphatase	IMC (1)	0.00254875	LTASLGCQS(0.001)AT(0.012)VHS(0.049)EAS(0.913)T(0.838)PT(0.187)QR	double	T (1529)	-1.20491	NA	1233900	3160600	1194200	1142000	NA	NA	NA	NA	0.00733108	0.973262	8713800	5503800	4838700	5465600	15138000	9116100	7043200	9095300
TGGT1_206690	glideosome-associated protein with multiple-membrane spans GAPM2B	IMC (1)	1.74562e-105	APTGQNSTGPQGS(1)GS(1)FDFGEQLTK	single	S (42)	-4.66819	6.33538e-06	32351000	NA	33352000	20752000	NA	1261000	NA	1040200	0.0763727	0.575704	119390000	97129000	87624000	113950000	225310000	148000000	139210000	158940000
TGGT1_216000	alveolin domain containing intermediate filament IMC3	IMC (1)	1.04049e-106	VDVTVSQSPAGPHSPLSASPQTGTAAS(1)LK	triple	S (351)	-4.6073	NA	9.1433e+06	17451000	NA	30259000	NA	NA	NA	NA	0.203302	0.210656	1023400000	781020000	695690000	1043100000	1791300000	1329500000	1247600000	1435200000
TGGT1_218240	hypothetical protein	IMC (1)	1.12475e-07	SVEEAADAAAAS(1)AK	single	S (1152)	-1.53573	NA	2463500	1438100	1013400	3583500	NA	NA	NA	NA	0.108461	0.583458	151960000	102340000	76734000	141170000	229320000	131600000	219450000	176630000
TGGT1_219270	multi-pass transmembrane protein	IMC (1)	7.40069e-31	QGT(0.001)GYMVGHHT(0.04)MS(0.918)S(0.04)TMGGAAPAVFVDEDAEPSPR	single	S (36)	-7.18056	NA	182960000	75414000	52925000	NA	NA	NA	NA	NA	-0.0935198	0.559077	753710000	675860000	703010000	790650000	1052000000	938570000	1064200000	896730000
TGGT1_222400	hypothetical protein	IMC (1)	0.0429979	LAKPGENES(0.966)FYS(0.031)QS(0.003)EAR	single	S (35)	-2.05229	NA	6236800	1625900	NA	2623000	NA	NA	NA	NA	0.183493	0.7437	44888000	21140000	8011900	7126800	57839000	18183000	23960000	21671000
TGGT1_231630	alveolin domain containing intermediate filament IMC4	IMC (1)	1.64806e-74	S(0.035)DQHS(0.198)S(0.767)GAMT(1)PVS(1)AGAAVGSAPASPAR	triple	S (398)	-2.28974	0.0392942	15802000	212060000	11281000	287880000	19466000	11563000	16775000	15463000	0.164889	0.136556	2468700000	2261600000	1894300000	2551400000	4689900000	3033700000	3440600000	3292200000
TGGT1_248700	alveolin domain containing intermediate filament IMC12	IMC (1)	1.24068e-22	VS(1)EAENDNAS(1)ER	triple	S (266)	-1.0618	NA	NA	972040	1399800	1562700	NA	NA	NA	NA	0.322452	0.152318	661080000	354660000	302410000	443500000	1108400000	549300000	702580000	799230000
TGGT1_248700	alveolin domain containing intermediate filament IMC12	IMC (1)	8.9667e-17	VS(1)EAENDNAS(1)ER	triple	S (258)	-1.0618	NA	NA	972040	1399800	1562700	NA	NA	NA	NA	0.322452	0.152318	661080000	354660000	302410000	443500000	1108400000	549300000	702580000	799230000
TGGT1_248700	alveolin domain containing intermediate filament IMC12	IMC (1)	0.0276791	VFS(1)RVS(1)EAENDNAS(1)ER	triple	S (255)	-1.0618	NA	NA	972040	1399800	1562700	NA	NA	NA	NA	0.322452	0.152318	661080000	354660000	302410000	443500000	1108400000	549300000	702580000	799230000
TGGT1_259630	hypothetical protein	IMC (1)	2.265e-37	T(0.001)VDEGVVEENPS(0.999)LQTAQT(0.922)T(0.078)EMETEGLR	single	T (27)	-7.6086	1.01735e-06	142210000	8.2528e+07	8.6391e+07	NA	NA	NA	655750	NA	0.160266	0.376933	163030000	146870000	105090000	165410000	269410000	222150000	229890000	237650000
TGGT1_316340	hypothetical protein	IMC (1)	7.07587e-15	LAPNS(0.002)GVVS(0.998)FGES(1)AAGS(0.947)GT(0.052)FDS(0.001)EELQNYLK	double	S (75)	-3.12529	0.000905426	NA	NA	NA	9.7782e+06	NA	NA	1248700	942870	0.0184795	0.937895	225900000	195290000	148120000	298530000	316210000	298800000	349590000	305610000
TGGT1_201780	microneme protein MIC2	micronemes (1)	2.585e-12	VVMEEEKETLVPVDDDS(1)DMWME	single	S (764)	-3.62494	9.84155e-07	25619000	25523000	29403000	13900000	4.9971e+06	1761700	1938000	1740600	0.0205009	0.913403	1062900000	1230700000	1505100000	1166800000	2590100000	1257200000	1585100000	1874200000
TGGT1_204130	perforin-like protein PLP1	micronemes (1)	4.11226e-76	SSGEGSSDS(0.994)DS(0.005)LLSVVHR	single	S (244)	-4.00479	NA	9.3947e+06	9.6734e+06	10914000	11812000	NA	NA	NA	NA	0.144019	0.49559	221360000	293210000	359530000	343760000	667370000	350050000	486270000	481780000
TGGT1_204530	microneme protein MIC11	micronemes (1)	6.83815e-58	LDKEEAVDDESDFS(1)FLDSPK	single	S (125)	-3.29309	NA	3563700	7.4789e+06	7.4638e+06	8.2741e+06	NA	NA	NA	NA	-0.0251099	0.910272	908560000	1273300000	1516700000	1226400000	1895100000	1294300000	1828900000	1808500000
TGGT1_206510	toxolysin TLN4	micronemes (1)	8.99341e-13	AANAS(1)ARLPELEAALQEELQAAAVR	single	S (83)	-0.647551	NA	3614300	974610	272900	1170300	NA	NA	NA	NA	0.0558271	0.75235	106080000	107090000	108000000	115870000	287140000	101290000	154630000	185900000
TGGT1_208030	microneme protein MIC4	micronemes (1)	0.000931884	LEPHVPGFLQGFTDITPAGDDVS(0.967)ANVT(0.023)S(0.008)S(0.003)EPAK	single	S (53)	-1.11991	NA	2273000	1164600	921840	NA	NA	NA	NA	NA	-0.00575483	0.972706	1095700000	935620000	1145800000	1006400000	2066400000	994530000	1365500000	1689100000
TGGT1_218520	microneme protein MIC6	micronemes (1)	9.46009e-58	TPLEESQEPEGS(0.004)T(0.024)PDS(0.968)QQS(0.004)R	single	S (260)	-3.44934	NA	10484000	9739700	5449600	4620600	NA	NA	NA	NA	0.0851297	0.678953	265900000	224640000	285020000	240560000	690590000	228390000	368240000	411620000
TGGT1_218520	microneme protein MIC6	micronemes (1)	5.70444e-23	GGS(0.001)GS(0.999)DSTESEEQGK	single	S (269)	-2.76736	NA	6376100	2315100	NA	7.6483e+06	NA	NA	NA	NA	0.0851297	0.678953	265900000	224640000	285020000	240560000	690590000	228390000	368240000	411620000
TGGT1_218520	microneme protein MIC6	micronemes (1)	1.19985e-45	RTPLEESQEPEGSTPDSQQS(1)R	single	S (263)	-2.93891	6.55413e-05	26297000	NA	10149000	17602000	NA	NA	2140600	2591800	0.0851297	0.678953	265900000	224640000	285020000	240560000	690590000	228390000	368240000	411620000
TGGT1_221180	hypothetical protein	micronemes (1)	1.0995e-05	AFAAQQPS(0.028)S(0.028)RDS(0.944)QVAQR	single	S (277)	-0.74592	NA	2637500	635380	437020	2002300	NA	NA	NA	NA	-0.285489	0.285626	41603000	37700000	44910000	34059000	67079000	27742000	50894000	65312000
TGGT1_247195	microneme protein MIC15	micronemes (1)	0.000246888	DLESIYS(0.997)DAS(0.003)VR	double	S (2011)	-3.20779	NA	6747100	4066300	NA	10120000	NA	NA	NA	NA	0.308045	0.0354009	41977000	35795000	32024000	49671000	125630000	60291000	69722000	59202000
TGGT1_250710	microneme protein MIC10	micronemes (1)	5.42696e-06	DMDS(1)AMEER	single	S (156)	-2.08649	9.83702e-05	3890800	4812100	6.7563e+06	5635600	2136200	947400	2043000	1282000	0.360542	0.176302	437050000	407540000	470680000	565320000	1812700000	488240000	761700000	815360000
TGGT1_277080	microneme protein MIC5	micronemes (1)	9.59589e-35	QAEHPGAPTQS(1)EMK	single	S (78)	-3.09587	NA	2880500	6715900	5.9751e+06	8.2295e+06	NA	NA	NA	NA	0.49341	0.133548	505000000	613490000	693710000	875770000	2896200000	711930000	1258800000	1163200000
TGGT1_292020	GCC2 and GCC3 domain-containing protein	micronemes (1)	0.000183998	TLSPLLDREPPVVES(1)EGS(1)VGER	single	S (7303)	-1.62735	NA	2317100	1580200	1926800	NA	NA	NA	NA	NA	0.101688	0.405393	39892000	29011000	33631000	41387000	92024000	43830000	61325000	48965000
TGGT1_273640	hypothetical protein	mitochondrion - membranes (0.96)	1.96696e-23	ERVEDDVLS(1)QQVRPEPEK	single	S (13)	-1.7529	NA	NA	2548600	920770	3642900	NA	NA	NA	NA	NA	NA	NA	NA	NA	NA	NA	NA	NA	NA
TGGT1_292920	putative heat shock protein 75	mitochondrion - soluble (1)	1.08438e-16	GDTMPTGVAEDDKAQPDSSSAQTDS(0.047)T(0.137)AGS(0.815)EVEPR	single	S (844)	-2.68217	NA	7674200	3643000	2260400	4837700	NA	NA	NA	NA	0.101495	0.439605	746950000	522440000	480710000	659830000	1307700000	683330000	906110000	875050000
TGGT1_202180	hypothetical protein	n.a.	0.0198686	AVS(0.078)S(0.922)EEKK	single	S (1094)	-4.67024	NA	NA	16806000	8.2131e+06	25169000	NA	NA	NA	NA	NA	NA	NA	NA	NA	NA	NA	NA	NA	NA
TGGT1_204380	hypothetical protein	n.a.	0.000109602	ERPS(1)LSLTDLK	single	S (1413)	0.157096	NA	1450500	264310	450340	NA	NA	NA	NA	NA	NA	NA	NA	NA	NA	NA	NA	NA	NA	NA
TGGT1_205562	hypothetical protein	n.a.	2.03401e-05	GS(1)GLHSSCSPQVSLR	single	S (202)	-1.54802	NA	3043500	2006000	NA	1551900	NA	NA	NA	NA	NA	NA	NA	NA	NA	NA	NA	NA	NA	NA
TGGT1_221360	hypothetical protein	n.a.	1.9017e-05	APVSLS(0.216)S(0.784)PR	single	S (139)	-2.19181	NA	4528700	2751000	1999000	3203200	NA	NA	NA	NA	NA	NA	NA	NA	NA	NA	NA	NA	NA	NA
TGGT1_221410	actin-like protein ALP4	n.a.	2.96555e-12	GVPVPDWTSWIFHS(0.001)LPS(0.826)S(0.171)EDAT(0.002)QASAGNTAETHEPSSPETH	single	S (449)	-1.29562	NA	2210500	1250300	NA	2020300	NA	NA	NA	NA	NA	NA	NA	NA	NA	NA	NA	NA	NA	NA
TGGT1_241830	peptidyl-prolyl cis-trans isomerase	n.a.	1.33004e-12	LLSFGDEEEGS(0.087)T(0.906)PET(0.006)GKK	single	T (258)	-2.01621	NA	NA	2090300	2207300	3260600	NA	NA	NA	NA	NA	NA	NA	NA	NA	NA	NA	NA	NA	NA
TGGT1_242610	WD domain, G-beta repeat-containing protein	n.a.	2.35478e-06	NS(1)PFGEAPALSPPSDVLNHQSNACDK	single	S (265)	-1.92463	NA	NA	2020300	2120500	2913700	NA	NA	NA	NA	NA	NA	NA	NA	NA	NA	NA	NA	NA	NA
TGGT1_243210	DUF862 domain-containing protein	n.a.	0.00707618	QGS(0.082)AT(0.819)GPEIDS(0.151)ES(0.947)EGGT(0.002)FSR	double	S (649)	-1.57205	NA	NA	1810400	1917700	1757700	NA	NA	NA	NA	NA	NA	NA	NA	NA	NA	NA	NA	NA	NA
TGGT1_243210	DUF862 domain-containing protein	n.a.	0.00707618	QGS(0.082)AT(0.819)GPEIDS(0.151)ES(0.947)EGGT(0.002)FSR	double	T (641)	-1.57205	NA	NA	1810400	1917700	1757700	NA	NA	NA	NA	NA	NA	NA	NA	NA	NA	NA	NA	NA	NA
TGGT1_244640	hypothetical protein	n.a.	2.18929e-09	LLDPES(0.047)MRS(0.953)PEEEPCEVVIDAGETR	single	S (571)	-2.6596	NA	5067500	2880700	4148000	NA	NA	NA	NA	NA	NA	NA	NA	NA	NA	NA	NA	NA	NA	NA
TGGT1_253310	hypothetical protein	n.a.	1.18021e-05	GDDTVS(0.003)VFPAS(0.997)PILEHNVTR	single	S (696)	-1.14712	NA	NA	1508000	1363900	1238200	NA	NA	NA	NA	NA	NA	NA	NA	NA	NA	NA	NA	NA	NA
TGGT1_258010	putative calcium signaling protein kinase RAD53	n.a.	2.17997e-16	NSLAHTLVGTPQYWAPEVLACNPGPPGT(1)PPGR	single	T (336)	-1.31811	NA	1804500	1724200	NA	1878900	NA	NA	NA	NA	NA	NA	NA	NA	NA	NA	NA	NA	NA	NA
TGGT1_269320	hypothetical protein	n.a.	1.01358e-06	QLVGS(0.028)AS(0.972)FFDYLSSLGSGSVYQHQAAR	single	S (1538)	0.665315	NA	571920	490180	221460	493020	NA	NA	NA	NA	NA	NA	NA	NA	NA	NA	NA	NA	NA	NA
TGGT1_269620	hypothetical protein	n.a.	1.59928e-08	TRPES(0.967)T(0.033)CGSDVDAFK	single	S (295)	-2.29369	NA	4365600	NA	2602600	3222100	NA	NA	NA	NA	NA	NA	NA	NA	NA	NA	NA	NA	NA	NA
TGGT1_269760	'chromo' (CHRromatin Organization MOdifier) domain-containing protein	n.a.	0.00205927	LEAS(0.001)LGLAGDRS(0.827)PT(0.172)PR	single	S (1318)	0.0542486	NA	NA	582730	524180	697890	NA	NA	NA	NA	NA	NA	NA	NA	NA	NA	NA	NA	NA	NA
TGGT1_270580	HECT-domain (ubiquitin-transferase) domain-containing protein	n.a.	1.40236e-24	ETNPSEEATGSS(0.074)DS(0.925)PRR	single	S (1101)	-3.26588	NA	13646000	3730100	4378300	6892300	NA	NA	NA	NA	NA	NA	NA	NA	NA	NA	NA	NA	NA	NA
TGGT1_270580	HECT-domain (ubiquitin-transferase) domain-containing protein	n.a.	2.59167e-10	LHES(1)GDEHELEGR	single	S (1174)	-4.40767	NA	23852000	11133000	9.0182e+06	14767000	NA	NA	NA	NA	NA	NA	NA	NA	NA	NA	NA	NA	NA	NA
TGGT1_270580	HECT-domain (ubiquitin-transferase) domain-containing protein	n.a.	1.92919e-08	AGS(0.009)GVS(0.991)DRGDENLAPDSR	single	S (1025)	-0.875253	NA	2793200	897250	543480	1553300	NA	NA	NA	NA	NA	NA	NA	NA	NA	NA	NA	NA	NA	NA
TGGT1_270580	HECT-domain (ubiquitin-transferase) domain-containing protein	n.a.	2.11658e-08	ALAGS(0.021)S(0.892)S(0.087)DQISGDDGR	single	S (762)	-1.75597	NA	4305100	1160800	1516100	3164300	NA	NA	NA	NA	NA	NA	NA	NA	NA	NA	NA	NA	NA	NA
TGGT1_288420	hypothetical protein	n.a.	0.0271944	ES(1)DEAEAESRR	single	S (1792)	-3.03368	NA	NA	4858000	3935800	6366600	NA	NA	NA	NA	NA	NA	NA	NA	NA	NA	NA	NA	NA	NA
TGGT1_290225	hypothetical protein	n.a.	3.85491e-05	SHS(1)GGETLTQQR	single	S (939)	-2.69449	NA	5274900	4203200	2320300	6.0934e+06	NA	NA	NA	NA	NA	NA	NA	NA	NA	NA	NA	NA	NA	NA
TGGT1_319880	MORN repeat-containing protein	n.a.	4.14157e-13	GEWVDGVPHGQGVLT(0.001)HT(0.054)ES(0.945)GEVR	single	S (1823)	-1.0874	NA	NA	2240000	911240	1096000	NA	NA	NA	NA	NA	NA	NA	NA	NA	NA	NA	NA	NA	NA
TGGT1_462961	hypothetical protein	n.a.	1.18445e-08	TLDFS(0.017)S(0.983)DRETPR	single	S (4992)	-2.47633	NA	9.6394e+06	2094900	2560500	3408400	NA	NA	NA	NA	NA	NA	NA	NA	NA	NA	NA	NA	NA	NA
TGGT1_226810	histone lysine methyltransferase SET1	nucleolus (0.73)	0.00121421	T(0.983)PEVGGS(0.017)ALDLLVEPPPEWEIAR	single	T (1628)	0.953473	NA	NA	408050	182250	444350	NA	NA	NA	NA	NA	NA	NA	NA	NA	NA	NA	NA	NA	NA
TGGT1_249710	Parkinson disease 7 domain containing 1 family protein	nucleolus (0.83)	1.90385e-17	TSVGAGS(1)QEWSALQAEK	single	S (612)	-1.84679	NA	3896400	2003900	1416200	NA	NA	NA	NA	NA	-1.87556	0.000382036	NA	4380200	4767700	7070600	4752400	NA	NA	1835300
TGGT1_209250	hypothetical protein	nucleolus (0.93)	7.40751e-25	QGGLQDGEKPPAYGDAAGASNSCQQEQLLLPLS(0.065)S(0.935)LELLR	single	S (369)	-2.05755	0.00604196	3130000	NA	NA	NA	NA	671850	753380	NA	NA	NA	NA	NA	NA	NA	NA	NA	NA	NA
TGGT1_265010	glutamate 5-kinase domain-containing protein	nucleolus (0.93)	0.00451037	RSETTPTCPDT(0.038)GS(0.955)LLS(0.007)LFPLR	single	S (405)	1.02874	NA	559180	NA	198160	345170	NA	NA	NA	NA	-0.23347	0.211746	4327100	2527700	2785400	2574600	7035800	2777900	4289900	3574800
TGGT1_203150	hypothetical protein	nucleolus (0.99)	8.47595e-10	QRS(0.825)GES(0.087)S(0.087)PFPEQGAFPDLCVWTAEAR	single	S (1672)	-3.04086	NA	9958600	NA	2750900	6179400	NA	NA	NA	NA	NA	NA	NA	NA	NA	NA	NA	NA	NA	NA
TGGT1_308890	transcription elongation factor SPT6	nucleolus (0.99)	4.09738e-59	KQPLRPPFDEGES(1)EFEEAEEAEGS(1)GAR	double	S (167)	-1.94866	NA	2466400	3883800	2330200	1853700	NA	NA	NA	NA	0.00940413	0.944296	87865000	102400000	67976000	103550000	203370000	112190000	122970000	120690000
TGGT1_308890	transcription elongation factor SPT6	nucleolus (0.99)	1.42425e-13	KQPLRPPFDEGES(1)EFEEAEEAEGS(1)GAR	double	S (178)	-1.94866	NA	2466400	3883800	2330200	1853700	NA	NA	NA	NA	0.00940413	0.944296	87865000	102400000	67976000	103550000	203370000	112190000	122970000	120690000
TGGT1_308890	transcription elongation factor SPT6	nucleolus (0.99)	0.00201798	SWS(0.002)S(0.997)LS(0.001)R	single	S (3073)	-2.19807	NA	2032300	4164700	2714800	NA	NA	NA	NA	NA	0.00940413	0.944296	87865000	102400000	67976000	103550000	203370000	112190000	122970000	120690000
TGGT1_202850	ATP-binding domain-containing protein	nucleolus (1)	1.70393e-07	GWLS(1)AENVALS(1)FDK	double	S (427)	0.681722	NA	492300	382240	NA	516730	NA	NA	NA	NA	NA	NA	NA	NA	NA	NA	NA	NA	NA	NA
TGGT1_202850	ATP-binding domain-containing protein	nucleolus (1)	0.00219396	GWLS(1)AENVALS(1)FDK	double	S (434)	0.681722	NA	492300	382240	NA	516730	NA	NA	NA	NA	NA	NA	NA	NA	NA	NA	NA	NA	NA	NA
TGGT1_203180	leucine rich repeat-containing protein	nucleolus (1)	0.0113136	S(0.007)VVLPQS(0.77)PVS(0.222)APVS(0.001)LSLPVGFVQR	single	S (2402)	0.959191	NA	859890	232710	221730	312810	NA	NA	NA	NA	NA	NA	NA	NA	NA	NA	NA	NA	NA	NA
TGGT1_205500	hypothetical protein	nucleolus (1)	8.17448e-26	FQFFELNEADGS(0.997)ET(0.003)QASPK	single	S (701)	-1.68968	NA	NA	1986100	1514300	2547300	NA	NA	NA	NA	-0.560613	0.198989	1825500	3422900	3121100	4447700	6509300	1582900	NA	3903500
TGGT1_210300	hypothetical protein	nucleolus (1)	0.0128049	RPS(1)VGDR	single	S (217)	-1.61533	NA	NA	1279400	2123800	2441800	NA	NA	NA	NA	NA	NA	NA	NA	NA	NA	NA	NA	NA	NA
TGGT1_216210	hypothetical protein	nucleolus (1)	1.38411e-26	HAQLAEPLEDEAGACAEQAES(1)QILQER	single	S (3991)	-3.07106	NA	9.9093e+06	NA	3347900	5471000	NA	NA	NA	NA	-0.372701	0.362022	6495400	4049300	3234300	3794900	12414000	3680700	2458500	7184000
TGGT1_263420	ubiquitin-specific protease USP4	nucleolus (1)	5.98634e-07	SFS(1)GQS(1)DLAETR	single	S (870)	-3.99111	NA	NA	9.7782e+06	10761000	8.4361e+06	NA	NA	NA	NA	0.937652	0.000570405	8032400	7398000	4818300	8189700	33397000	20355000	20237000	14915000
TGGT1_265090	hypothetical protein	nucleolus (1)	0.00535546	S(0.002)AS(0.998)FQHDR	single	S (1302)	-3.45349	NA	9.9821e+06	6.1352e+06	5123100	NA	NA	NA	NA	NA	-1.30674	0.452459	176340000	260980000	84758000	94700000	544120000	159870000	339260000	1585400
TGGT1_272040	WD domain, G-beta repeat-containing protein	nucleolus (1)	1.94317e-06	LYALEEAVVTEDLS(0.07)RPVAGPS(0.929)PR	single	S (2156)	-1.57249	NA	1443100	2026000	2150600	NA	NA	NA	NA	NA	NA	NA	NA	NA	NA	NA	NA	NA	NA	NA
TGGT1_285520	RNA cap guanine-N2 methyltransferase	nucleolus (1)	0.00126506	S(1)ET(1)ANAIELHT(0.056)LPS(0.731)LS(0.101)S(0.112)ER	single	T (1216)	-1.66339	NA	2646900	NA	1849400	2040200	NA	NA	NA	NA	NA	NA	NA	NA	NA	NA	NA	NA	NA	NA
TGGT1_305140	phospholipase, patatin family protein	nucleolus (1)	0.0433864	HERDPS(0.952)T(0.048)EAVGR	single	S (502)	-1.83366	NA	2630200	2306100	1776900	NA	NA	NA	NA	NA	NA	NA	NA	NA	NA	NA	NA	NA	NA	NA
TGGT1_291950	RNA recognition motif-containing protein	nucleus - chromatin (0.79)	3.20184e-25	TRPS(0.001)AS(0.998)GVT(0.001)T(0.003)PKDS(0.23)S(0.766)EAQEVK	double	S (581)	-4.08615	NA	12206000	13024000	7329500	NA	NA	NA	NA	NA	-0.205273	0.220057	145950000	119110000	114070000	135820000	271520000	95772000	192990000	152460000
TGGT1_310190	PIK3R4 kinase-related protein (incomplete catalytic triad)	nucleus - chromatin (0.86)	6.09104e-05	PHSFLADALPS(1)R	single	S (1994)	-0.346064	NA	NA	575740	749100	1123000	NA	NA	NA	NA	1.77194	0.000614031	4454100	3049700	1816500	6958600	34599000	18235000	14170000	17753000
TGGT1_212820	ubiquitin family protein	nucleus - chromatin (0.88)	4.45158e-23	MEPSFFASEES(0.894)S(0.091)S(0.013)S(0.002)RPEGAASSAGDEILLVNFR	single	S (11)	-0.812311	NA	NA	1850700	382530	1738400	NA	NA	NA	NA	0.0839716	0.481137	92503000	76633000	79569000	90383000	222170000	90939000	130290000	126700000
TGGT1_230940	hypothetical protein	nucleus - chromatin (0.93)	5.03546e-18	DWEVEALES(1)QWGAGPDGLVLPK	single	S (267)	-0.468603	NA	2762000	774120	NA	493910	NA	NA	NA	NA	-0.0124261	0.961373	1039400000	455440000	481920000	599950000	1421100000	540640000	867370000	853570000
TGGT1_293000	3'5'-cyclic nucleotide phosphodiesterase domain-containing protein	nucleus - chromatin (0.98)	3.22085e-14	DTGGAKDS(1)EEEKQR	single	S (1565)	-1.21387	NA	2200200	NA	2005400	915170	NA	NA	NA	NA	1.89437	0.127708	71101000	4820900	156340000	7192800	186420000	167340000	96138000	134460000
TGGT1_240870	putative beta adaptin protein	nucleus - chromatin (0.99)	4.54815e-13	SSKES(0.898)S(0.102)DDLFDLSSPPEDPR	double	S (668)	-1.09899	NA	1457800	1503800	790560	2240300	NA	NA	NA	NA	-0.321624	0.158166	194900000	179030000	138510000	152130000	197640000	176620000	234480000	186100000
TGGT1_208400B	hypothetical protein	nucleus - chromatin (1)	1.36024e-38	EAGEAEEAGGIEMNEGRS(1)DIAHDFPLSLGHPR	single	S (486)	-2.20943	0.000228411	5908400	5030900	NA	4331200	1844800	1078400	NA	NA	NA	NA	NA	NA	NA	NA	NA	NA	NA	NA
TGGT1_301222	DNA repair protein Rad4 domain-containing protein	nucleus - chromatin (1)	3.26561e-08	EGES(1)DEEFIIFDQEDR	single	S (1540)	-0.253555	NA	NA	681100	705130	838330	NA	NA	NA	NA	NA	NA	NA	NA	NA	NA	NA	NA	NA	NA
TGGT1_214440	4'-phosphopantetheinyl transferase superfamily protein	nucleus - chromatin (1)	9.23562e-95	ANPGQVLSGEGPTAVSTQETYKS(0.994)LS(0.006)LESDEDTGEDRPMVR	double	S (306)	-4.40056	NA	28157000	NA	6.5812e+06	15132000	NA	NA	NA	NA	-0.126278	0.3047	133360000	110920000	126800000	140180000	263400000	121340000	183370000	159100000
TGGT1_214600	hypothetical protein	nucleus - chromatin (1)	3.23549e-18	EAFSQPPFSPQLS(0.999)LPS(0.001)VKPR	double	S (3317)	-1.18494	NA	NA	1618600	1006400	1665800	NA	NA	NA	NA	-1.20105	0.220146	52649000	53538000	45380000	62938000	136280000	49434000	4314700	54937000
TGGT1_214840	AP2 domain transcription factor AP2X-7	nucleus - chromatin (1)	0.0476091	SVGADLS(0.006)S(0.042)ES(0.956)VANT(0.996)EEER	double	S (40)	-1.27609	NA	NA	1290100	1744800	1477600	NA	NA	NA	NA	-0.105081	0.389449	123730000	95471000	82410000	91797000	205790000	99771000	137410000	122470000
TGGT1_224870	hypothetical protein	nucleus - chromatin (1)	0.00368146	GS(1)ALLCIR	single	S (4198)	0.268056	NA	922980	353620	NA	697230	NA	NA	NA	NA	-1.03557	0.0467553	13212000	5139100	18757000	7948600	12877000	5973400	5206700	9523300
TGGT1_232440	Brf1p family coiled coil protein	nucleus - chromatin (1)	0.0337611	VAGVS(1)EKR	single	S (453)	-1.78073	NA	3070400	2946200	1057000	NA	NA	NA	NA	NA	-0.0363439	0.895763	941820000	599080000	547390000	756750000	2013100000	538650000	779470000	1047500000
TGGT1_237520	hypothetical protein	nucleus - chromatin (1)	1.6458e-33	HFAENYS(0.976)S(0.024)SEPSPDTDVR	single	S (47)	-2.68318	NA	9242900	4844400	NA	2192900	NA	NA	NA	NA	-0.178183	0.500097	11958000	11248000	8856700	6018500	24160000	10488000	11400000	9757400
TGGT1_243460	hypothetical protein	nucleus - chromatin (1)	1.51395e-05	HVLASGGES(1)R	single	S (1834)	-4.38526	0.000400255	NA	17753000	8865900	NA	NA	NA	NA	720570	-0.365113	0.137846	56162000	67460000	38178000	48421000	68803000	46514000	77957000	57506000
TGGT1_252510	hypothetical protein	nucleus - chromatin (1)	4.0185e-17	AHEEDLEVEWGDAQS(1)EEAT(1)DEETETSLPLVQR	double	S (351)	-2.08756	0.00565901	NA	1126900	1772000	1755200	NA	433200	NA	NA	-0.232984	0.51572	36144000	77914000	70366000	85756000	86655000	75260000	104850000	71416000
TGGT1_252510	hypothetical protein	nucleus - chromatin (1)	4.00201e-11	AHEEDLEVEWGDAQS(1)EEAT(1)DEETETSLPLVQR	double	T (355)	-2.08756	0.00565901	NA	1126900	1772000	1755200	NA	433200	NA	NA	-0.232984	0.51572	36144000	77914000	70366000	85756000	86655000	75260000	104850000	71416000
TGGT1_262390	TLD protein	nucleus - chromatin (1)	5.50871e-09	LFS(1)S(1)RPGEPVSAAPSSPGDGSLHAR	single	S (140)	-3.4986	NA	NA	6955700	4918300	9.227e+06	NA	NA	NA	NA	-1.00989	0.435845	80477000	76147000	86694000	164330000	276180000	132830000	205820000	3567600
TGGT1_264860	zinc finger, C3HC4 type (RING finger) domain-containing protein	nucleus - chromatin (1)	5.8886e-09	ATPSYVPFAPPSSLCS(0.999)YGDAPS(0.001)PTR	single	S (3462)	-2.03289	NA	3411300	1817400	NA	4054500	NA	NA	NA	NA	-0.0931063	0.524697	17860000	16437000	9962500	17111000	33831000	17716000	21733000	18565000
TGGT1_282220	AP2 domain transcription factor AP2VIIa-9	nucleus - chromatin (1)	7.12622e-09	DCAGENDS(0.855)T(0.145)GIIQPHESGTLEK	single	S (1200)	-2.2958	NA	5.2741e+06	3942100	NA	2118200	NA	NA	NA	NA	NA	NA	NA	NA	NA	NA	NA	NA	NA	NA
TGGT1_287480	hypothetical protein	nucleus - chromatin (1)	0.00289545	DTEKGDNAS(0.013)LLS(0.232)S(0.756)PR	double	S (3745)	-1.32541	NA	2077900	1439900	1167000	2099500	NA	NA	NA	NA	0.265865	0.358192	11355000	8201300	8823800	7391900	39959000	7774900	18006000	14254000
TGGT1_287480	hypothetical protein	nucleus - chromatin (1)	0.0161521	DT(0.001)EKGDNAS(0.998)LLS(0.338)S(0.663)PR	double	S (3741)	-1.32541	NA	2077900	1439900	1167000	2099500	NA	NA	NA	NA	0.265865	0.358192	11355000	8201300	8823800	7391900	39959000	7774900	18006000	14254000
TGGT1_304650	histidine acid phosphatase superfamily protein	nucleus - chromatin (1)	2.0393e-38	TPS(0.997)S(0.003)GSSPLCLAGLPSR	double	S (532)	-2.94159	NA	6.7217e+06	4139700	2866900	7.7529e+06	NA	NA	NA	NA	NA	NA	NA	NA	NA	NA	NA	NA	NA	NA
TGGT1_306400	hypothetical protein	nucleus - chromatin (1)	9.31992e-05	YADS(1)PGHR	single	S (928)	-2.2566	NA	15054000	NA	2569700	914890	NA	NA	NA	NA	-0.142313	0.477651	57830000	67300000	53010000	68288000	155570000	45321000	98170000	73248000
TGGT1_321440	SWI2/SNF2 ISWI-like SANT	nucleus - chromatin (1)	0.0208452	PVIT(1)RLS(1)T(1)HPS(1)ILR	single	T (248)	-0.418776	NA	1453200	NA	538890	968140	NA	NA	NA	NA	-0.12807	0.73667	7858800	13804000	10677000	5925800	18303000	8390700	11103000	18321000
TGGT1_310900	AP2 domain transcription factor AP2XI-2	nucleus - chromatin (1)	4.19263e-06	VYLAET(0.001)NGS(0.172)S(0.824)GAEGS(0.002)SGPVGGFACR	single	S (1722)	-1.06524	NA	1305800	1343100	1245200	NA	NA	NA	NA	NA	-0.00263163	0.992722	7355700	2541900	4042300	5628400	11257000	4300300	8692400	7059300
TGGT1_313370	hypothetical protein	nucleus - non-chromatin (0.87)	5.5447e-77	SPFLLASGS(0.99)S(0.01)DDNAGLFGVAPHTLGPHAGSSPEAR	single	S (1280)	-4.57518	NA	22518000	14756000	6277600	26231000	NA	NA	NA	NA	-0.0452174	0.723511	145860000	129880000	93961000	134130000	234480000	145210000	194910000	161570000
TGGT1_247330	hypothetical protein	nucleus - non-chromatin (0.9)	1.13597e-15	ASAS(0.004)S(0.975)S(0.022)LHSPR	single	S (1413)	-2.54202	NA	8299200	NA	2591300	2863800	NA	NA	NA	NA	-0.0485402	0.834233	300100000	186010000	170510000	197250000	538450000	163410000	278690000	317610000
TGGT1_226250	DEAD (Asp-Glu-Ala-Asp) box polypeptide DDX3X	nucleus - non-chromatin (0.99)	1.26845e-08	MDS(1)QQQLSPAVDSAVGSR	single	S (3)	-1.87511	NA	4118200	1693200	NA	2637700	NA	NA	NA	NA	0.0558269	0.786943	1355800000	906980000	852000000	1049500000	2688500000	925590000	1364200000	1528800000
TGGT1_247450	hypothetical protein	nucleus - non-chromatin (0.99)	0.0027224	EGGARS(1)DTDER	single	S (1039)	0.76579	NA	515810	257540	365810	NA	NA	NA	NA	NA	-0.0567249	0.630809	172480000	156480000	136810000	175170000	383900000	165270000	237430000	179280000
TGGT1_206670	hypothetical protein	nucleus - non-chromatin (1)	4.01134e-12	GS(1)LDEDESERPTAGK	single	S (1906)	-2.17872	NA	NA	2793200	2813500	2701800	NA	NA	NA	NA	-0.126979	0.38765	93009000	69809000	81190000	79004000	184410000	72235000	107690000	106980000
TGGT1_212220	hypothetical protein	nucleus - non-chromatin (1)	1.58057e-07	TLGGLGCS(0.995)VET(0.005)PR	single	S (668)	-1.98158	NA	2648600	2325300	2389400	NA	NA	NA	NA	NA	-0.0171721	0.9094	76579000	57986000	54948000	64589000	179620000	62906000	96788000	73055000
TGGT1_214090	signal peptidase	nucleus - non-chromatin (1)	1.97828e-08	CS(1)VEFSPATLQDEANQAGR	single	S (999)	-1.07115	NA	1045400	941160	1521600	2427800	NA	NA	NA	NA	-0.155736	0.413626	78890000	104440000	69412000	88306000	173850000	113230000	106820000	81909000
TGGT1_235930	domain K- type RNA binding proteins family protein	nucleus - non-chromatin (1)	6.98177e-09	DRS(1)RS(0.002)YDNDS(0.998)YR	double	S (531)	-7.72965	NA	157990000	119510000	121890000	NA	NA	NA	NA	NA	0.0239481	0.8532	858290000	794670000	604320000	834150000	1803600000	821930000	1107700000	936090000
TGGT1_246500	surp module domain-containing protein	nucleus - non-chromatin (1)	0.0450817	VADEEEREES(1)EEEEELQPQPT(0.561)GT(0.439)AVPKK	double	S (388)	-2.09202	NA	2682700	3049100	2255000	NA	NA	NA	NA	NA	0.0197058	0.843782	92358000	74010000	70182000	90018000	173650000	97745000	128090000	110680000
TGGT1_269180	MIF4G domain-containing protein	nucleus - non-chromatin (1)	0.0109183	SAGES(1)PDALSSPQSK	single	S (1854)	-2.98712	NA	7.6236e+06	4486200	NA	5.2441e+06	NA	NA	NA	NA	0.0289755	0.866042	486760000	309230000	272890000	369580000	788000000	339540000	524640000	533090000
TGGT1_289550	WD domain, G-beta repeat-containing protein	nucleus - non-chromatin (1)	1.0314e-45	EAEQDVDMDDDEEEEGS(1)QFFGVLK	single	S (113)	-1.0301	NA	1779300	1014700	1407400	1301900	NA	NA	NA	NA	-0.155277	0.555048	4593900	3591800	2922300	3826000	15403000	3397600	4035200	3947100
TGGT1_294620	putative eukaryotic initiation factor-3, subunit 8	nucleus - non-chromatin (1)	0.0240369	WGLRS(1)EGDK	single	S (260)	-1.4523	NA	2732900	NA	1241400	1892800	NA	NA	NA	NA	0.0167865	0.907034	1261800000	998770000	837650000	1092500000	2383000000	1007800000	1470000000	1391000000
TGGT1_304760	RNA recognition motif-containing protein	nucleus - non-chromatin (1)	2.64937e-18	ELHAASFPVEYDGEDDS(1)PYLQPS(1)ER	double	S (66)	-2.15958	0.000552985	5201900	3812200	2742500	4579000	1562700	NA	NA	NA	0.0128312	0.906398	107210000	99814000	94596000	107820000	236990000	108540000	147140000	152910000
TGGT1_318140	SART-1 family protein	nucleus - non-chromatin (1)	1.16482e-34	GNIVDAELLPNDGS(0.88)GS(0.12)PK	single	S (608)	-3.94376	0.0332979	NA	5.7715e+07	57103000	NA	NA	1405000	61039000	1344100	0.561398	0.341568	15203000	5167900	13931000	23484000	34633000	14476000	23623000	65321000
TGGT1_259700	hypothetical protein	outlier (0.97)	0.00188529	NS(1)WCGYGTFHR	single	S (213)	-1.68455	NA	2929100	1865900	NA	2274000	NA	NA	NA	NA	NA	NA	NA	NA	NA	NA	NA	NA	NA	NA
TGGT1_225310	putative ARF1-directed GTPase-activating protein	outlier (0.99)	2.91018e-10	GS(0.982)REGNS(0.018)GAAASSSATS	single	S (487)	-4.82909	NA	NA	19357000	7.605e+06	32462000	NA	NA	NA	NA	-0.404418	0.0112927	102400000	74942000	71193000	79358000	157260000	63253000	92154000	81562000
TGGT1_319640	hypothetical protein	PM - integral (0.62)	3.74316e-05	DPT(1)AVELPGEYDK	single	T (798)	-0.206548	NA	522620	NA	1175100	807770	NA	NA	NA	NA	NA	NA	NA	NA	NA	NA	NA	NA	NA	NA
TGGT1_320020	transporter, major facilitator family protein	PM - integral (1)	7.3426e-24	SSVS(0.001)PNS(0.039)AVDT(0.17)APLAGS(0.851)S(0.939)QGS(1)RPAT(1)AVDGVVPNK	single	S (43)	-4.81533	NA	NA	16184000	15431000	19158000	NA	NA	NA	NA	0.328713	0.067945	484380000	325580000	407300000	348760000	955180000	497310000	747010000	699700000
TGGT1_233460	SAG-related sequence SRS29B	PM - peripheral 1 (1)	5.88173e-09	EAFPAES(1)K	single	S (278)	-0.553655	NA	1292000	846280	829380	978510	NA	NA	NA	NA	0.116062	0.341027	15178000000	12645000000	12324000000	15506000000	24493000000	16327000000	19167000000	20979000000
TGGT1_310420	hypothetical protein	PM - peripheral 1 (1)	2.07285e-72	ES(1)GS(1)AAS(1)PEKPANPEPAVPAAPVEK	triple	S (17)	-1.1433	NA	2538000	NA	1036800	1297500	NA	NA	NA	NA	NA	NA	NA	NA	NA	NA	NA	NA	NA	NA
TGGT1_310420	hypothetical protein	PM - peripheral 1 (1)	1.5709e-09	ES(1)GS(1)AAS(1)PEKPANPEPAVPAAPVEK	triple	S (15)	-1.1433	NA	2538000	NA	1036800	1297500	NA	NA	NA	NA	NA	NA	NA	NA	NA	NA	NA	NA	NA	NA
TGGT1_297520	proteophosphoglycan PPG1	PM - peripheral 2 (0.6)	0.0223213	LAS(1)PAHSGR	single	S (398)	-2.96599	0.00115558	4935900	NA	NA	NA	NA	604370	594190	NA	NA	NA	NA	NA	NA	NA	NA	NA	NA	NA
TGGT1_209450	TLD protein	PM - peripheral 2 (0.65)	1.58339e-35	AGPGSPAGGPT(0.001)DS(0.999)DADFLGSGAHSSSR	single	S (352)	-3.42656	NA	14496000	NA	4564000	5758000	NA	NA	NA	NA	-0.0538529	0.815267	2555600	2597100	2105300	2399500	4470000	3671100	3562800	3739200
TGGT1_209450	TLD protein	PM - peripheral 2 (0.65)	1.78262e-05	HQGDS(0.939)RS(0.059)EDS(0.002)LLSGAK	single	S (755)	-2.22893	0.00148698	4416900	2611500	NA	3529400	1159800	NA	NA	NA	-0.0538529	0.815267	2555600	2597100	2105300	2399500	4470000	3671100	3562800	3739200
TGGT1_220900	hypothetical protein	PM - peripheral 2 (0.72)	0.00712659	EALRYS(0.998)CS(0.002)K	single	S (659)	-1.18194	NA	4460900	NA	513500	1588500	NA	NA	NA	NA	0.533689	0.378692	59675000	9864900	15798000	26628000	124580000	16885000	48742000	61261000
TGGT1_209890	hypothetical protein	PM - peripheral 2 (1)	1.40149e-06	YAT(1)QETFEPR	single	T (56)	-1.25355	NA	1679600	1763600	919710	2189900	NA	NA	NA	NA	0.172997	0.317902	49753000	39790000	41677000	46388000	101420000	54705000	68919000	90281000
TGGT1_212090	hypothetical protein	PM - peripheral 2 (1)	8.66591e-09	ELDS(0.999)S(0.001)VS(0.945)T(0.055)VHSGR	single	S (453)	-3.49613	NA	NA	11542000	3625800	7.487e+06	NA	NA	NA	NA	0.404929	0.55693	918080	3500700	640530	2943200	6046400	NA	5491600	1729900
TGGT1_305860	calcium-dependent protein kinase CDPK3	PM - peripheral 2 (1)	1.5007e-42	GGQS(1)KGS(1)APS(0.015)S(0.959)GT(0.026)GDSGK	single	S (31)	-2.44698	0.0186864	14580000	NA	NA	NA	11534000	1611400	1559900	1950700	0.0390417	0.775682	281230000	301320000	309820000	347650000	589570000	366860000	529780000	409770000
TGGT1_313290	MORN repeat-containing protein	PM - peripheral 2 (1)	2.06809e-08	KPAQS(1)APS(1)GLS(1)QQS(1)QQPAEHAVSLR	triple	S (18)	-5.12214	0.000139226	NA	6.1415e+07	NA	NA	NA	1789900	NA	2567200	-0.232375	0.129612	97237000	121750000	105350000	103660000	192740000	113860000	134310000	118480000
TGGT1_321340	putative membrane protein	PM - peripheral 2 (1)	0.0314485	RHT(1)WAGDFER	single	T (3351)	0.102535	NA	NA	477970	292040	1342500	NA	NA	NA	NA	NA	NA	NA	NA	NA	NA	NA	NA	NA	NA
TGGT1_315490	rhoptry protein ROP10	rhoptries 1 (1)		GGEEQES(0.082)S(0.918)AQAK	single	S (163)	-1.14708	NA	NA	890850	1170900	2394500	NA	NA	NA	NA	0.243005	0.351599	123920000	152540000	133390000	155990000	505480000	121370000	269810000	224260000
TGGT1_311470	rhoptry neck protein RON5	rhoptries 1 (1)	5.51918e-113	IASAATDSGDYGEAAAGES(1)AQEGDRPPPYNPDADEAGVPR	single	S (357)	-4.04936	NA	33036000	6.6088e+06	4795100	12544000	NA	NA	NA	NA	0.0716452	0.489131	1545000000	1349100000	1154600000	1494600000	2676300000	1701700000	1955800000	1965000000
TGGT1_297960A	rhoptry neck protein RON6	rhoptries 1 (1)	1.16556e-88	APGEGGHEAEGGS(1)ADAHHGGDEQK	single	S (1242)	-6.64712	NA	101220000	4.5759e+07	5.0968e+07	70995000	NA	NA	NA	NA	0.33851	0.193746	4301400	5347300	3724700	4710000	10502000	5999700	11070000	10341000
TGGT1_297960A	rhoptry neck protein RON6	rhoptries 1 (1)	3.1696e-08	SEAADKSEADTS(0.003)KNS(0.794)S(0.168)S(0.036)AK	single	S (468)	-1.21945	NA	8.2567e+06	954270	315270	2167900	NA	NA	NA	NA	0.33851	0.193746	4301400	5347300	3724700	4710000	10502000	5999700	11070000	10341000
TGGT1_363030	rhoptry protein ROP8	rhoptries 1 (1)	1.21298e-30	DDGS(1)YICLEATDQETGEPLEVHVPYFTERPPSNAIK	single	S (264)	-2.03606	0.0416911	9.4261e+06	NA	1328400	4559400	NA	NA	NA	912070	0.304453	0.0361594	3084100000	2686600000	2655000000	2938500000	6993600000	3678300000	4281700000	4989700000
TGGT1_203990	rhoptry protein ROP12	rhoptries 1 (1)	2.30663e-45	AQLFSTDEGPVS(0.995)ES(0.005)ASKLDAELEEK	single/double	S (46)	-5.17121	NA	NA	19358000	22506000	22943000	NA	NA	NA	NA	0.160153	0.245235	215350000	171670000	138440000	201400000	380640000	264180000	289340000	270020000
TGGT1_203990	rhoptry protein ROP12	rhoptries 1 (1)	1.54443e-43	AQLFSTDEGPVS(0.001)ES(0.993)AS(0.006)KLDAELEEK	single	S (48)	-4.42867	NA	37162000	7.0799e+06	11255000	12819000	NA	NA	NA	NA	0.160153	0.245235	215350000	171670000	138440000	201400000	380640000	264180000	289340000	270020000
TGGT1_203990	rhoptry protein ROP12	rhoptries 1 (1)	8.01675e-13	AQLFSTDEGPVS(0.903)ES(0.194)AS(0.903)KLDAELEEK	double	S (50)	-1.28314	NA	2961700	994950	NA	1856200	NA	NA	NA	NA	0.160153	0.245235	215350000	171670000	138440000	201400000	380640000	264180000	289340000	270020000
TGGT1_214080	toxofilin	rhoptries 1 (1)	1.71511e-45	ANEQYNVAEEDKNFNEEQHAS(1)QLKK	single	S (234)	-2.49813	0.0149872	9.0221e+06	1769700	NA	5720500	NA	NA	NA	727780	-0.0886994	0.445586	4009400000	3491000000	3032400000	3951100000	5668700000	4334700000	4590800000	4259800000
TGGT1_225330	hypothetical protein	rhoptries 1 (1)	0.0155994	NSEAES(1)GIAER	single	S (185)	-2.12357	NA	3844400	3280200	1902200	2759800	NA	NA	NA	NA	NA	NA	NA	NA	NA	NA	NA	NA	NA	NA
TGGT1_225860	hypothetical protein	rhoptries 1 (1)	5.46542e-30	ATPSPAEEEEKETNPGDEQGS(0.002)S(0.029)DS(0.969)QALAENEK	single	S (446)	-3.93926	NA	19544000	10543000	4708400	10003000	NA	NA	NA	NA	0.158409	0.413328	19373000	19747000	13410000	22011000	39270000	27229000	29013000	34722000
TGGT1_225860	hypothetical protein	rhoptries 1 (1)	2.05555e-14	EDDKKPGDEASSPDDT(0.01)S(0.99)QASVEEEAR	single	S (724)	-2.85625	NA	8.1626e+06	5851600	1825900	5605600	NA	NA	NA	NA	0.158409	0.413328	19373000	19747000	13410000	22011000	39270000	27229000	29013000	34722000
TGGT1_229010	rhoptry neck protein RON4	rhoptries 1 (1)	7.33224e-11	VESIIAGS(0.993)DT(0.006)T(0.001)PR	single	S (92)	-2.7268	NA	8.9514e+06	2620700	2299800	6375300	NA	NA	NA	NA	0.0569282	0.558645	986490000	835910000	831270000	974920000	1898700000	1028300000	1370200000	1209600000
TGGT1_229010	rhoptry neck protein RON4	rhoptries 1 (1)	1.71401e-82	SVDTGS(0.999)GS(0.001)DASTEQQAGEQK	single	S (145)	-2.16066	0.0107031	NA	NA	NA	7461700	5127700	1137400	1133800	1727800	0.0569282	0.558645	986490000	835910000	831270000	974920000	1898700000	1028300000	1370200000	1209600000
TGGT1_229010	rhoptry neck protein RON4	rhoptries 1 (1)	4.61413e-28	TASQSSLAPTGDNNS(1)KVESIIAGSDTTPR	single	S (83)	-3.49115	2.5896e-06	38163000	10420000	8.5252e+06	28101000	3180400	2140200	1316700	1734300	0.0569282	0.558645	986490000	835910000	831270000	974920000	1898700000	1028300000	1370200000	1209600000
TGGT1_243730	rhoptry protein ROP9	rhoptries 1 (1)	2.2647e-49	GEPS(0.002)DS(0.992)S(0.005)SEPKPQGTVAETPGAASAAAAEVGRPSR	single	S (85)	-3.50215	2.80657e-06	29779000	14336000	13221000	26175000	3506700	1781800	NA	NA	0.0730667	0.517406	1690400000	1474100000	1332800000	1776100000	3370300000	1713900000	2282300000	2144400000
TGGT1_244250	hypothetical protein	rhoptries 1 (1)	3.07884e-58	TSGTDT(0.001)GS(0.999)ASAEATPAETPTESGASK	single	S (502)	-3.37171	NA	8.0176e+06	5834900	NA	8367500	NA	NA	NA	NA	-0.0461176	0.726392	151510000	138560000	91647000	151240000	284310000	144450000	184010000	170630000
TGGT1_258360	hypothetical protein	rhoptries 1 (1)	9.66195e-43	HSQESASHKEDEDHDS(1)AR	single	S (188)	-3.19105	NA	7202900	10821000	2903100	5468400	NA	NA	NA	NA	0.325902	0.0686085	70675000	59090000	53461000	69640000	162700000	74575000	125020000	135430000
TGGT1_261740	hypothetical protein	rhoptries 1 (1)	3.36987e-22	DREEDRDGEGEGS(1)EK	single	S (92)	-3.64204	5.34522e-06	32539000	75058000	49781000	58799000	NA	5062600	5.6237e+06	3525600	0.253137	0.313033	653370000	347780000	279940000	443220000	1069900000	439940000	683030000	789020000
TGGT1_279420	hypothetical protein	rhoptries 1 (1)	1.08023e-27	DYTGGSQEHTDDAAGS(0.166)S(0.832)AAT(0.001)DSSAEERPVR	single	S (1273)	-2.21936	NA	5.0581e+06	2260300	2106900	NA	NA	NA	NA	NA	-0.0415255	0.660041	675410000	642760000	551580000	644210000	1242700000	720000000	827620000	799090000
TGGT1_279420	hypothetical protein	rhoptries 1 (1)	1.90448e-126	DYTGGSQEHTDDAAGS(0.997)S(0.003)AATDSSAEERPVR	single	S (1272)	-2.25125	0.000322095	22627000	9.6702e+06	7.6023e+06	13363000	12211000	2156900	1780800	2490000	-0.0415255	0.660041	675410000	642760000	551580000	644210000	1242700000	720000000	827620000	799090000
TGGT1_308090	rhoptry protein ROP5	rhoptries 1 (1)	2.89283e-15	GDTEAQSGT(0.009)GDDS(0.991)DFPQAVAEEVADMSGGR	single	S (59)	-2.34333	2.41019e-05	29557000	16645000	28030000	25170000	NA	5.3183e+06	4478600	6375500	0.0533963	0.6261	10682000000	9286300000	9053600000	10653000000	16690000000	10601000000	14578000000	14142000000
TGGT1_309590	rhoptry protein ROP1	rhoptries 1 (1)	0.00425864	LT(0.766)S(0.343)GAS(0.891)LGLR	double	T (369)	-0.339321	NA	479500	2000400	642060	791380	NA	NA	NA	NA	-0.00419035	0.97478	3882900000	3250500000	3128800000	3866900000	5631600000	4703800000	4428000000	4725300000
TGGT1_310010	rhoptry neck protein RON1	rhoptries 1 (1)	8.27192e-63	GGHDKPEENDS(1)S(1)EKAEEK	single	S (722)	-7.89682	NA	225530000	149490000	5.3499e+07	279630000	NA	NA	NA	NA	0.37866	0.0302917	297990000	271640000	231610000	311400000	936570000	363920000	460080000	483860000
TGGT1_310010	rhoptry neck protein RON1	rhoptries 1 (1)	3.76134e-58	AEETGSHDKPEENDS(0.899)S(0.101)EKAEATSHTR	single	S (830)	-5.03394	NA	27573000	18745000	15842000	24141000	NA	NA	NA	NA	0.37866	0.0302917	297990000	271640000	231610000	311400000	936570000	363920000	460080000	483860000
TGGT1_310010	rhoptry neck protein RON1	rhoptries 1 (1)	6.98886e-38	DKDAS(1)EAEGAEEASSEK	single	S (659)	-3.2694	NA	4560400	8.9917e+06	5140800	7292200	NA	NA	NA	NA	0.37866	0.0302917	297990000	271640000	231610000	311400000	936570000	363920000	460080000	483860000
TGGT1_310010	rhoptry neck protein RON1	rhoptries 1 (1)	6.07403e-33	GTEGES(1)DKAEEAGK	single	S (638)	-6.03261	NA	8.4246e+07	47794000	23437000	32851000	NA	NA	NA	NA	0.37866	0.0302917	297990000	271640000	231610000	311400000	936570000	363920000	460080000	483860000
TGGT1_310010	rhoptry neck protein RON1	rhoptries 1 (1)	4.23458e-28	AAANGS(1)EGGVAQS(1)EQER	single	S (71)	-2.34689	NA	3535300	NA	2894800	3972500	NA	NA	NA	NA	0.37866	0.0302917	297990000	271640000	231610000	311400000	936570000	363920000	460080000	483860000
TGGT1_310010	rhoptry neck protein RON1	rhoptries 1 (1)	2.01965e-18	SPTPSPAPTPAVS(0.001)T(0.148)S(0.839)T(0.011)T(0.002)PAK	single	S (153)	-2.03669	NA	4491200	1432500	1616000	4937100	NA	NA	NA	NA	0.37866	0.0302917	297990000	271640000	231610000	311400000	936570000	363920000	460080000	483860000
TGGT1_310010	rhoptry neck protein RON1	rhoptries 1 (1)	2.20801e-18	SPTPSPAPTPAVS(0.812)T(0.157)S(0.031)T(0.001)TPAK	single	S (151)	-3.64338	NA	15692000	4728800	3354500	16926000	NA	NA	NA	NA	0.37866	0.0302917	297990000	271640000	231610000	311400000	936570000	363920000	460080000	483860000
TGGT1_310010	rhoptry neck protein RON1	rhoptries 1 (1)	9.22673e-52	GGHDKPEENDS(1)S(1)EKAEEK	single	S (723)	-6.58939	2.1957e-06	787110000	356020000	233640000	389990000	NA	NA	NA	4422800	0.37866	0.0302917	297990000	271640000	231610000	311400000	936570000	363920000	460080000	483860000
TGGT1_310010	rhoptry neck protein RON1	rhoptries 1 (1)	6.15094e-59	KDDPPDNKS(0.998)T(0.002)SETPEAK	single	S (116)	-7.04037	1.15034e-08	234570000	145410000	102770000	165850000	NA	764640	1509500	2149700	0.37866	0.0302917	297990000	271640000	231610000	311400000	936570000	363920000	460080000	483860000
TGGT1_321650	rhoptry neck protein RON13	rhoptries 1 (1)	6.66462e-11	GMMNLFDT(0.996)IS(0.004)QGGTPSAEQTDPGTIAAIK	single	T (379)	-3.28036	NA	9.0831e+06	2989300	7340500	8054600	NA	NA	NA	NA	0.667752	0.0184233	952300000	509840000	445010000	858460000	2333700000	1108600000	1313800000	1459900000
TGGT1_321650	rhoptry neck protein RON13	rhoptries 1 (1)	2.03997e-10	GMMNLFDT(0.004)IS(0.983)QGGT(0.013)PSAEQTDPGTIAAIK	single	S (381)	-3.61928	NA	17766000	3971500	7031700	8241400	NA	NA	NA	NA	0.667752	0.0184233	952300000	509840000	445010000	858460000	2333700000	1108600000	1313800000	1459900000
TGGT1_321650	rhoptry neck protein RON13	rhoptries 1 (1)	4.81981e-05	MKDAPEFT(1)FLR	single	T (703)	-1.62664	NA	1533900	1122300	3103500	3167700	NA	NA	NA	NA	0.667752	0.0184233	952300000	509840000	445010000	858460000	2333700000	1108600000	1313800000	1459900000
TGGT1_312150	hypothetical protein	rhoptries 2 (1)	4.87219e-30	ELTDVDDAS(0.999)FS(0.001)TPLFPASDSNTDPTPTHDAHK	single	S (168)	-2.35392	NA	5030400	2601800	3418400	2828700	NA	NA	NA	NA	0.179247	0.110947	271490000	215990000	213810000	227580000	565760000	303870000	368580000	348330000
TGGT1_308810A	rhoptry neck protein RON9	rhoptries 2 (1)	4.62912e-59	SSVSENDS(1)KNEEKTESK	single	S (190)	-3.01536	NA	5684400	9.6797e+06	1914700	7.1198e+06	NA	NA	NA	NA	1.67784	0.00287268	NA	2360200	2857300	2919500	45710000	7619300	13012000	9474900
TGGT1_308810A	rhoptry neck protein RON9	rhoptries 2 (1)	1.17099e-18	QAQAAPEEGENAS(0.999)AS(0.33)S(0.669)EKLS(0.001)CPR	single	S (239)	-5.11025	NA	NA	22224000	12334000	31471000	NA	NA	NA	NA	1.67784	0.00287268	NA	2360200	2857300	2919500	45710000	7619300	13012000	9474900
TGGT1_308810B	rhoptry neck protein RON9	rhoptries 2 (1)	2.20981e-139	AQGHDQEEAS(1)QSSETPAEENAEEPK	single	S (374)	-2.839	NA	6218000	6.5324e+06	3117600	3754900	NA	NA	NA	NA	0.487534	0.00163521	96208000	95766000	92001000	106180000	299650000	155580000	191860000	197050000
TGGT1_308810B	rhoptry neck protein RON9	rhoptries 2 (1)	2.94671e-139	QAEEQANAS(1)QSSETPAEENAQEPK	single/double	S (398)	-6.5838	NA	74231000	59943000	55557000	57216000	NA	NA	NA	NA	0.487534	0.00163521	96208000	95766000	92001000	106180000	299650000	155580000	191860000	197050000
TGGT1_308810B	rhoptry neck protein RON9	rhoptries 2 (1)	1.45367e-121	QAEDQANAS(1)QSSETPAEENAEEPK	single	S (422)	-5.55328	NA	37349000	34019000	23850000	27375000	NA	NA	NA	NA	0.487534	0.00163521	96208000	95766000	92001000	106180000	299650000	155580000	191860000	197050000
TGGT1_308810B	rhoptry neck protein RON9	rhoptries 2 (1)	5.67671e-105	QTEEQANAS(1)QSSETPAEENAQEPK	single	S (303)	-2.81516	NA	6.5142e+06	4526900	3896600	3895300	NA	NA	NA	NA	0.487534	0.00163521	96208000	95766000	92001000	106180000	299650000	155580000	191860000	197050000
TGGT1_308810B	rhoptry neck protein RON9	rhoptries 2 (1)	4.25953e-88	QAEEQANAS(1)QSSATPAEENAQEPK	single	S (375)	-4.36789	NA	17476000	11509000	10074000	15619000	NA	NA	NA	NA	0.487534	0.00163521	96208000	95766000	92001000	106180000	299650000	155580000	191860000	197050000
TGGT1_308810B	rhoptry neck protein RON9	rhoptries 2 (1)	7.8714e-59	QAEEQANAS(1)QSSETPAEENAEEPK	single	S (327)	-5.54686	NA	32382000	33737000	22328000	NA	NA	NA	NA	NA	0.487534	0.00163521	96208000	95766000	92001000	106180000	299650000	155580000	191860000	197050000
TGGT1_308810B	rhoptry neck protein RON9	rhoptries 2 (1)	1.98502e-34	ENAS(1)QPSESPAEESTPEQAEEK	single	S (447)	-2.3682	NA	4837200	3095400	2604700	3338200	NA	NA	NA	NA	0.487534	0.00163521	96208000	95766000	92001000	106180000	299650000	155580000	191860000	197050000
TGGT1_308810B	rhoptry neck protein RON9	rhoptries 2 (1)	1.58288e-05	QAEEQANAS(0.837)QS(0.324)S(0.791)ET(0.048)PAEENAQEPK	double	S (401)	-1.94969	NA	2975400	3896200	NA	1858800	NA	NA	NA	NA	0.487534	0.00163521	96208000	95766000	92001000	106180000	299650000	155580000	191860000	197050000
TGGT1_225320	hypothetical protein	rhoptries 2 (1)	1.34616e-15	GHGGDAS(0.001)QAS(0.999)EVNRDESYEAEDEREPSQK	single	S (110)	-3.7194	NA	14230000	8.3351e+06	4754800	9.4011e+06	NA	NA	NA	NA	-0.146566	0.58697	16247000	16490000	14555000	22740000	63397000	12724000	21934000	19942000
TGGT1_261750	rhoptry neck protein RON10	rhoptries 2 (1)	3.11306e-54	VETETENKS(1)EVYR	single	S (195)	-4.90409	NA	35276000	16977000	7902800	28723000	NA	NA	NA	NA	0.0773697	0.577293	76507000	72871000	63470000	76249000	140500000	100020000	114430000	111470000
TGGT1_297070	hypothetical protein	rhoptries 2 (1)	2.14786e-09	ENSSTAVGSIPHFSALPES(1)EWDYK	single	S (119)	-1.26795	NA	3097000	653120	1664500	NA	NA	NA	NA	NA	0.0896512	0.375427	580640000	527760000	466720000	568760000	1174400000	626520000	772450000	798730000

## Sheet: Common peptides
ToxoDB ID	Product description	Localization (MCMC)	Modified aa (position)	Multiplicity
TGGT1_209420	hypothetical protein	19S proteasome (1)	S (104)	single
TGGT1_261010	putative tat-binding family protein	19S proteasome (1)	S (2)	single
TGGT1_260260	ribosomal protein RPP1	40S ribosome (0.86)	S (176)	single
TGGT1_292950	hypothetical protein	apical 1 (1)	S (1783)	single
TGGT1_232340	protein phosphatase 2C domain-containing protein	cytosol (1)	S (229)	single
TGGT1_255890	pyridine nucleotide-disulfide oxidoreductase domain-containing protein	cytosol (1)	S (638)	single
TGGT1_244280	hypothetical protein	dense granules (1)	S (79)	single
TGGT1_258870A	hypothetical protein	dense granules (1)	S (221)	single
TGGT1_244560	putative heat shock protein 90	ER 2 (1)	S (66)	single
TGGT1_310790	hypothetical protein	ER 2 (1)	S (69)	single
TGGT1_216000	alveolin domain containing intermediate filament IMC3	IMC (1)	S (351)	triple
TGGT1_218240	hypothetical protein	IMC (1)	S (1152)	single
TGGT1_222400	hypothetical protein	IMC (1)	S (35)	single
TGGT1_201780	microneme protein MIC2	micronemes (1)	S (764)	single
TGGT1_218520	microneme protein MIC6	micronemes (1)	S (260)	single
TGGT1_218520	microneme protein MIC6	micronemes (1)	S (263)	single
TGGT1_273640	hypothetical protein	mitochondrion - membranes (0.96)	S (13)	single
TGGT1_216210	hypothetical protein	nucleolus (1)	S (3991)	single
TGGT1_208400B	hypothetical protein	nucleus - chromatin (1)	S (486)	single
TGGT1_237520	hypothetical protein	nucleus - chromatin (1)	S (47)	single
TGGT1_264860	zinc finger, C3HC4 type (RING finger) domain-containing protein	nucleus - chromatin (1)	S (3462)	single
TGGT1_282220	AP2 domain transcription factor AP2VIIa-9	nucleus - chromatin (1)	S (1200)	single
TGGT1_304650	histidine acid phosphatase superfamily protein	nucleus - chromatin (1)	S (532)	double
TGGT1_310900	AP2 domain transcription factor AP2XI-2	nucleus - chromatin (1)	S (1722)	single
TGGT1_247330	hypothetical protein	nucleus - non-chromatin (0.9)	S (1413)	single
TGGT1_203990	rhoptry protein ROP12	rhoptries 1 (1)	S (48)	single/double
TGGT1_203990	rhoptry protein ROP12	rhoptries 1 (1)	S (46)	single
TGGT1_225860	hypothetical protein	rhoptries 1 (1)	S (446)	single
TGGT1_225860	hypothetical protein	rhoptries 1 (1)	S (724)	single
TGGT1_229010	rhoptry neck protein RON4	rhoptries 1 (1)	S (83)	single
TGGT1_229010	rhoptry neck protein RON4	rhoptries 1 (1)	S (92)	single
TGGT1_243730	rhoptry protein ROP9	rhoptries 1 (1)	S (85)	single
TGGT1_244250	hypothetical protein	rhoptries 1 (1)	S (502)	single
TGGT1_258360	hypothetical protein	rhoptries 1 (1)	S (188)	single
TGGT1_261740	hypothetical protein	rhoptries 1 (1)	S (92)	single
TGGT1_279420	hypothetical protein	rhoptries 1 (1)	S (1272)	single
TGGT1_297960A	rhoptry neck protein RON6	rhoptries 1 (1)	S (1242)	single
TGGT1_297960A	rhoptry neck protein RON6	rhoptries 1 (1)	S (468)	single
TGGT1_308090	rhoptry protein ROP5	rhoptries 1 (1)	S (59)	single
TGGT1_309590	rhoptry protein ROP1	rhoptries 1 (1)	T (369)	double
TGGT1_310010	rhoptry neck protein RON1	rhoptries 1 (1)	S (71)	single
TGGT1_310010	rhoptry neck protein RON1	rhoptries 1 (1)	S (830)	single
TGGT1_310010	rhoptry neck protein RON1	rhoptries 1 (1)	S (659)	single
TGGT1_310010	rhoptry neck protein RON1	rhoptries 1 (1)	S (723)	single
TGGT1_310010	rhoptry neck protein RON1	rhoptries 1 (1)	S (722)	single
TGGT1_310010	rhoptry neck protein RON1	rhoptries 1 (1)	S (638)	single
TGGT1_310010	rhoptry neck protein RON1	rhoptries 1 (1)	S (116)	single
TGGT1_310010	rhoptry neck protein RON1	rhoptries 1 (1)	S (151)	single
TGGT1_311470	rhoptry neck protein RON5	rhoptries 1 (1)	S (357)	single
TGGT1_321650	rhoptry neck protein RON13	rhoptries 1 (1)	S (381)	single
TGGT1_321650	rhoptry neck protein RON13	rhoptries 1 (1)	T (379)	single
TGGT1_321650	rhoptry neck protein RON13	rhoptries 1 (1)	T (703)	single
TGGT1_225320	hypothetical protein	rhoptries 2 (1)	S (110)	single
TGGT1_261750	rhoptry neck protein RON10	rhoptries 2 (1)	S (195)	single
TGGT1_308810A	rhoptry neck protein RON9	rhoptries 2 (1)	S (239)	single
TGGT1_308810A	rhoptry neck protein RON9	rhoptries 2 (1)	S (190)	single
TGGT1_308810B	rhoptry neck protein RON9	rhoptries 2 (1)	S (374)	single
TGGT1_308810B	rhoptry neck protein RON9	rhoptries 2 (1)	S (447)	single/double
TGGT1_308810B	rhoptry neck protein RON9	rhoptries 2 (1)	S (422)	single
TGGT1_308810B	rhoptry neck protein RON9	rhoptries 2 (1)	S (375)	single
TGGT1_308810B	rhoptry neck protein RON9	rhoptries 2 (1)	S (327)	single
TGGT1_308810B	rhoptry neck protein RON9	rhoptries 2 (1)	S (398)	single
TGGT1_308810B	rhoptry neck protein RON9	rhoptries 2 (1)	S (303)	single

## Sheet: DatS1 RH vs RON13-KD (proteins)
ToxoDB ID	Product description	Localization (MCMC)
TGGT1_315810	tRNA nucleotidyltransferase/poly(A) polymerase family protein	19S proteasome (0.97)
TGGT1_209420	hypothetical protein	19S proteasome (1)
TGGT1_261010	putative tat-binding family protein	19S proteasome (1)
TGGT1_289950	hypothetical protein	19S proteasome (1)
TGGT1_315270	hypothetical protein	19S proteasome (1)
TGGT1_260260	ribosomal protein RPP1	40S ribosome (0.86)
TGGT1_248740	hypothetical protein	apical 1 (1)
TGGT1_292950	hypothetical protein	apical 1 (1)
TGGT1_261850	putative helicase	apicoplast (1)
TGGT1_240220	hypothetical protein	cytosol (0.43)
TGGT1_216730	MCM2/3/5 family protein	cytosol (0.73)
TGGT1_257310	hypothetical protein	cytosol (0.92)
TGGT1_222660	leucine rich repeat-containing protein	cytosol (0.93)
TGGT1_215040	HEAT repeat-containing protein	cytosol (0.94)
TGGT1_260140	phosphomannose isomerase type I protein	cytosol (0.99)
TGGT1_205440	CCT chaperonin gamma subunit	cytosol (1)
TGGT1_229000	kelch repeat-containing protein	cytosol (1)
TGGT1_232340	protein phosphatase 2C domain-containing protein	cytosol (1)
TGGT1_240980	hypothetical protein	cytosol (1)
TGGT1_249530	putative exportin 1	cytosol (1)
TGGT1_250880	kinase, pfkB family protein	cytosol (1)
TGGT1_255890	pyridine nucleotide-disulfide oxidoreductase domain-containing protein	cytosol (1)
TGGT1_267050	hydrolase, alpha/beta fold family protein	cytosol (1)
TGGT1_290290	ubiquitin-activating enzyme E1 family protein	cytosol (1)
TGGT1_297720	trehalose-phosphatase	cytosol (1)
TGGT1_313860	regulator of chromosome condensation (RCC1) repeat-containing protein	cytosol (1)
TGGT1_220240	hypothetical protein	dense granules (1)
TGGT1_244280	hypothetical protein	dense granules (1)
TGGT1_258870A	hypothetical protein	dense granules (1)
TGGT1_318160	MSP (Major sperm protein) domain-containing protein	ER (1)
TGGT1_211680	protein disulfide isomerase	ER 2 (1)
TGGT1_244560	putative heat shock protein 90	ER 2 (1)
TGGT1_310790	hypothetical protein	ER 2 (1)
TGGT1_208420	Sodium:neurotransmitter symporter family protein	Golgi (0.5)
TGGT1_278660	putative P-type ATPase4	Golgi (0.74)
TGGT1_202540	3'5'-cyclic nucleotide phosphodiesterase domain-containing protein	Golgi (0.75)
TGGT1_209800	formate/nitrite transporter protein	Golgi (0.75)
TGGT1_251630	slc30a2 protein	Golgi (0.75)
TGGT1_259010	putative vacuolar ATP synthase subunit d	Golgi (0.75)
TGGT1_305180	Na+/H+ exchanger NHE3	Golgi (1)
TGGT1_208370	putative myosin heavy chain	IMC (0.65)
TGGT1_230690	LNS2 (Lipin/Ned1/Smp2) protein	IMC (0.8)
TGGT1_216000	alveolin domain containing intermediate filament IMC3	IMC (1)
TGGT1_218240	hypothetical protein	IMC (1)
TGGT1_222400	hypothetical protein	IMC (1)
TGGT1_283510	hypothetical protein	IMC (1)
TGGT1_311230	hypothetical protein	IMC (1)
TGGT1_201780	microneme protein MIC2	micronemes (1)
TGGT1_218520	microneme protein MIC6	micronemes (1)
TGGT1_273640	hypothetical protein	mitochondrion - membranes (0.96)
TGGT1_202490	AP2 domain transcription factor AP2VIIa-7	n.a.
TGGT1_203260	hypothetical protein	n.a.
TGGT1_205640	hypothetical protein	n.a.
TGGT1_208580	putative DNA ligase 1	n.a.
TGGT1_211600	hypothetical protein	n.a.
TGGT1_233710	inorganic anion transporter, sulfate permease (SulP) family protein	n.a.
TGGT1_238410	hypothetical protein	n.a.
TGGT1_240300	zinc finger domain, LSD1 subclass domain-containing protein	n.a.
TGGT1_240630	ULK kinase	n.a.
TGGT1_244130	hypothetical protein	n.a.
TGGT1_251740	AP2 domain transcription factor AP2XII-9	n.a.
TGGT1_252320	Sas10/Utp3/C1D family protein	n.a.
TGGT1_257580	hypothetical protein	n.a.
TGGT1_260620	hypothetical protein	n.a.
TGGT1_265420	hypothetical protein	n.a.
TGGT1_271145	hypothetical protein	n.a.
TGGT1_275610	protein kinase, other	n.a.
TGGT1_277740	zinc finger, C3HC4 type (RING finger) domain-containing protein	n.a.
TGGT1_290225	hypothetical protein	n.a.
TGGT1_293420	transporter, major facilitator family protein	n.a.
TGGT1_294610	putative histone lysine methyltransferase, SET	n.a.
TGGT1_294640	ribonucleoside-diphosphate reductase large chain	n.a.
TGGT1_297870	hypothetical protein	n.a.
TGGT1_300270	hypothetical protein	n.a.
TGGT1_311250	hypothetical protein	n.a.
TGGT1_314875	RIC1 protein	n.a.
TGGT1_321550	hypothetical protein	n.a.
TGGT1_462965	formin domain-containing protein	n.a.
TGGT1_268840	putative N6-adenosine-methyltransferase	nucleolus (0.74)
TGGT1_209250	hypothetical protein	nucleolus (0.93)
TGGT1_226340	hypothetical protein	nucleolus (0.98)
TGGT1_204490	hypothetical protein	nucleolus (1)
TGGT1_205500	hypothetical protein	nucleolus (1)
TGGT1_216210	hypothetical protein	nucleolus (1)
TGGT1_222710	putative IMP-specific 5'-nucleotidase 1	nucleolus (1)
TGGT1_258030	DNA polymerase	nucleolus (1)
TGGT1_264900	hypothetical protein	nucleolus (1)
TGGT1_274130	TBC domain-containing protein	nucleolus (1)
TGGT1_204160	GYF domain-containing protein	nucleus - chromatin (0.92)
TGGT1_230940	hypothetical protein	nucleus - chromatin (0.93)
TGGT1_272740	DNA-directed RNA polymerase III RPC2	nucleus - chromatin (0.96)
TGGT1_273370	putative coatomer gamma 2-subunit protein	nucleus - chromatin (0.96)
TGGT1_253440	putative cell-cycle-associated protein kinase SRPK	nucleus - chromatin (0.99)
TGGT1_291180	hypothetical protein	nucleus - chromatin (0.99)
TGGT1_208400B	hypothetical protein	nucleus - chromatin (1)
TGGT1_213900	regulator of chromosome condensation RCC1	nucleus - chromatin (1)
TGGT1_214470	Ulp1 protease family, C-terminal catalytic domain-containing protein	nucleus - chromatin (1)
TGGT1_215150	AP2 domain transcription factor AP2X-9	nucleus - chromatin (1)
TGGT1_226510	Sec23/Sec24 trunk domain-containing protein	nucleus - chromatin (1)
TGGT1_227060	hypothetical protein	nucleus - chromatin (1)
TGGT1_228750	calcium dependent protein kinase CDPK7	nucleus - chromatin (1)
TGGT1_233160	hypothetical protein	nucleus - chromatin (1)
TGGT1_235160	hypothetical protein	nucleus - chromatin (1)
TGGT1_237520	hypothetical protein	nucleus - chromatin (1)
TGGT1_238400	endonuclease/exonuclease/phosphatase domain-containing protein	nucleus - chromatin (1)
TGGT1_254940	MIF4G domain-containing protein	nucleus - chromatin (1)
TGGT1_255240	hypothetical protein	nucleus - chromatin (1)
TGGT1_264860	zinc finger, C3HC4 type (RING finger) domain-containing protein	nucleus - chromatin (1)
TGGT1_265250	RNA recognition motif-containing protein	nucleus - chromatin (1)
TGGT1_280660	HECT-domain (ubiquitin-transferase) domain-containing protein	nucleus - chromatin (1)
TGGT1_282220	AP2 domain transcription factor AP2VIIa-9	nucleus - chromatin (1)
TGGT1_304650	histidine acid phosphatase superfamily protein	nucleus - chromatin (1)
TGGT1_306400	hypothetical protein	nucleus - chromatin (1)
TGGT1_306660	RNA pseudouridine synthase superfamily protein	nucleus - chromatin (1)
TGGT1_309250	hypothetical protein	nucleus - chromatin (1)
TGGT1_310900	AP2 domain transcription factor AP2XI-2	nucleus - chromatin (1)
TGGT1_313270	hypothetical protein	nucleus - chromatin (1)
TGGT1_212260	Sjogren's syndrome/scleroderma autoantigen 1 (Autoantigen p27) protein	nucleus - non-chromatin (0.68)
TGGT1_244000	DEAD/DEAH box helicase domain-containing protein	nucleus - non-chromatin (0.82)
TGGT1_247330	hypothetical protein	nucleus - non-chromatin (0.9)
TGGT1_211410	translation initiation factor sui1 protein	nucleus - non-chromatin (0.94)
TGGT1_217000	hypothetical protein	nucleus - non-chromatin (1)
TGGT1_218820	alba 2	nucleus - non-chromatin (1)
TGGT1_243960	nuclear transport factor 2 (ntf2) domain-containing protein	nucleus - non-chromatin (1)
TGGT1_244100	snoRNA binding domain-containing protein	nucleus - non-chromatin (1)
TGGT1_269180	MIF4G domain-containing protein	nucleus - non-chromatin (1)
TGGT1_270880	RNA recognition motif-containing protein	nucleus - non-chromatin (1)
TGGT1_284050	DEAD/DEAH box helicase domain-containing protein	nucleus - non-chromatin (1)
TGGT1_319530	splicing factor SF2	nucleus - non-chromatin (1)
TGGT1_320100	RNA recognition motif-containing protein	nucleus - non-chromatin (1)
TGGT1_228400	WD domain, G-beta repeat-containing protein	outlier (1)
TGGT1_293040	hypothetical protein	PM - integral (0.52)
TGGT1_232830	putative vacuolar proton translocating ATPase subunit A	PM - integral (1)
TGGT1_259200B	Na+/H+ exchanger NHE1	PM - integral (1)
TGGT1_320020	transporter, major facilitator family protein	PM - integral (1)
TGGT1_268430	hypothetical protein	PM - peripheral 2 (0.45)
TGGT1_290870	patched family protein	PM - peripheral 2 (0.57)
TGGT1_220900	hypothetical protein	PM - peripheral 2 (0.72)
TGGT1_306020	hypothetical protein	PM - peripheral 2 (0.76)
TGGT1_289050	putative FIKK kinase	PM - peripheral 2 (0.79)
TGGT1_233430	hypothetical protein	PM - peripheral 2 (0.98)
TGGT1_232150	hypothetical protein	PM - peripheral 2 (1)
TGGT1_236930	hypothetical protein	PM - peripheral 2 (1)
TGGT1_237280	TLD protein	PM - peripheral 2 (1)
TGGT1_272640	putative eukaryotic initiation factor-2B, epsilon subunit	PM - peripheral 2 (1)
TGGT1_310030	putative cyclase-associated protein	PM - peripheral 2 (1)
TGGT1_321410	hypothetical protein	PM - peripheral 2 (1)
TGGT1_203990	rhoptry protein ROP12	rhoptries 1 (1)
TGGT1_225860	hypothetical protein	rhoptries 1 (1)
TGGT1_229010	rhoptry neck protein RON4	rhoptries 1 (1)
TGGT1_243730	rhoptry protein ROP9	rhoptries 1 (1)
TGGT1_244250	hypothetical protein	rhoptries 1 (1)
TGGT1_258360	hypothetical protein	rhoptries 1 (1)
TGGT1_258580	rhoptry protein ROP17	rhoptries 1 (1)
TGGT1_261740	hypothetical protein	rhoptries 1 (1)
TGGT1_279420	hypothetical protein	rhoptries 1 (1)
TGGT1_297960A	rhoptry neck protein RON6	rhoptries 1 (1)
TGGT1_308090	rhoptry protein ROP5	rhoptries 1 (1)
TGGT1_309590	rhoptry protein ROP1	rhoptries 1 (1)
TGGT1_310010	rhoptry neck protein RON1	rhoptries 1 (1)
TGGT1_311470	rhoptry neck protein RON5	rhoptries 1 (1)
TGGT1_321650	rhoptry neck protein RON13	rhoptries 1 (1)
TGGT1_356400	cAMP-dependent protein kinase	rhoptries 1 (1)
TGGT1_225320	hypothetical protein	rhoptries 2 (1)
TGGT1_261750	rhoptry neck protein RON10	rhoptries 2 (1)
TGGT1_262050	rhoptry kinase family protein ROP39	rhoptries 2 (1)
TGGT1_294630	hypothetical protein	rhoptries 2 (1)
TGGT1_297070	hypothetical protein	rhoptries 2 (1)
TGGT1_308810A	rhoptry neck protein RON9	rhoptries 2 (1)
TGGT1_308810B	rhoptry neck protein RON9	rhoptries 2 (1)
TGGT1_312150	hypothetical protein	rhoptries 2 (1)

## Sheet: DatS2 ron13wt vs dk (proteins)
ToxoDB ID	Product description	Localization (MCMC)
TGGT1_209420	hypothetical protein	19S proteasome (1)
TGGT1_261010	putative tat-binding family protein	19S proteasome (1)
TGGT1_310570	hypothetical protein	19S proteasome (1)
TGGT1_313820	putative dynactin p25	19S proteasome (1)
TGGT1_260260	ribosomal protein RPP1	40S ribosome (0.86)
TGGT1_263200	hypothetical protein	apical 1 (0.63)
TGGT1_250820	hypothetical protein	apical 1 (1)
TGGT1_292950	hypothetical protein	apical 1 (1)
TGGT1_295850	cyclic nucleotide-binding domain-containing protein	apical 2 (1)
TGGT1_228130	hypothetical protein	apicoplast (1)
TGGT1_251930	enoyl-acyl carrier reductase ENR	apicoplast (1)
TGGT1_259260	membrane protein FtsH1	apicoplast (1)
TGGT1_264080	acyl carrier protein ACP	apicoplast (1)
TGGT1_269190	glyceraldehyde-3-phosphate dehydrogenase GAPDH2	apicoplast (1)
TGGT1_240220	hypothetical protein	cytosol (0.43)
TGGT1_261260B	histone lysine demethylase JMJD6a	cytosol (0.51)
TGGT1_202890	hypothetical protein	cytosol (0.8)
TGGT1_209600	hypothetical protein	cytosol (0.93)
TGGT1_244110	nucleosome assembly protein (nap) protein	cytosol (0.97)
TGGT1_223960	ubiquitin interaction motif family protein	cytosol (0.99)
TGGT1_211250	hypothetical protein	cytosol (1)
TGGT1_215260	carbamoylphosphate synthetase	cytosol (1)
TGGT1_219850	prolyl-tRNA synthetase (ProRS)	cytosol (1)
TGGT1_232340	protein phosphatase 2C domain-containing protein	cytosol (1)
TGGT1_240980	hypothetical protein	cytosol (1)
TGGT1_251810	putative translation initiation factor eIF-5A	cytosol (1)
TGGT1_253820	hypothetical protein	cytosol (1)
TGGT1_255890	pyridine nucleotide-disulfide oxidoreductase domain-containing protein	cytosol (1)
TGGT1_276170	phosphatidylinositol 3- and 4-kinase	cytosol (1)
TGGT1_289650	PEP-carboxykinase I	cytosol (1)
TGGT1_292080	leucyl-tRNA synthetase	cytosol (1)
TGGT1_293690	profilin PRF	cytosol (1)
TGGT1_294898	tetratricopeptide repeat-containing protein	cytosol (1)
TGGT1_297720	trehalose-phosphatase	cytosol (1)
TGGT1_203310	dense granule protein GRA7	dense granules (1)
TGGT1_244280	hypothetical protein	dense granules (1)
TGGT1_258870A	hypothetical protein	dense granules (1)
TGGT1_209060	thrombospondin type 1 domain-containing protein	endomembrane vesicles (0.95)
TGGT1_229630	eIF2 kinase IF2K-A (incomplete catalytic triad)	ER (0.72)
TGGT1_206320	hypothetical protein	ER (1)
TGGT1_232050	DnaJ domain-containing protein	ER (1)
TGGT1_241160	hemolysin-III related subfamily protein	ER (1)
TGGT1_254690	phospholipase/carboxylesterase	ER (1)
TGGT1_264440	signal recognition particle receptor beta subunit protein	ER (1)
TGGT1_309910	hypothetical protein	ER (1)
TGGT1_229480	putative calcium binding protein precursor	ER 2 (1)
TGGT1_244560	putative heat shock protein 90	ER 2 (1)
TGGT1_311720	chaperonin protein BiP	ER 2 (1)
TGGT1_310790	hypothetical protein	ER2 (1)
TGGT1_316570A	hypothetical protein	Golgi (0.6)
TGGT1_289320	putative casein kinase I	Golgi (0.74)
TGGT1_209800	formate/nitrite transporter protein	Golgi (0.75)
TGGT1_251630	slc30a2 protein	Golgi (0.75)
TGGT1_253700	transporter, major facilitator family protein	Golgi (0.75)
TGGT1_267720	transporter, cation channel family protein	Golgi (0.75)
TGGT1_269260	hypothetical protein	Golgi (0.75)
TGGT1_201150	heavy metal translocating P-type ATPase subfamily protein	Golgi (0.99)
TGGT1_290940	EMP/nonaspanin domain family protein	Golgi (1)
TGGT1_294220	hypothetical protein	Golgi (1)
TGGT1_230690	LNS2 (Lipin/Ned1/Smp2) protein	IMC (0.8)
TGGT1_311480	hypothetical protein	IMC (0.87)
TGGT1_240570	hypothetical protein	IMC (0.91)
TGGT1_202550	NLI interacting factor family phosphatase	IMC (1)
TGGT1_206690	glideosome-associated protein with multiple-membrane spans GAPM2B	IMC (1)
TGGT1_216000	alveolin domain containing intermediate filament IMC3	IMC (1)
TGGT1_218240	hypothetical protein	IMC (1)
TGGT1_219270	multi-pass transmembrane protein	IMC (1)
TGGT1_222400	hypothetical protein	IMC (1)
TGGT1_231630	alveolin domain containing intermediate filament IMC4	IMC (1)
TGGT1_248700	alveolin domain containing intermediate filament IMC12	IMC (1)
TGGT1_259630	hypothetical protein	IMC (1)
TGGT1_316340	hypothetical protein	IMC (1)
TGGT1_201780	microneme protein MIC2	micronemes (1)
TGGT1_204130	perforin-like protein PLP1	micronemes (1)
TGGT1_204530	microneme protein MIC11	micronemes (1)
TGGT1_206510	toxolysin TLN4	micronemes (1)
TGGT1_208030	microneme protein MIC4	micronemes (1)
TGGT1_218520	microneme protein MIC6	micronemes (1)
TGGT1_221180	hypothetical protein	micronemes (1)
TGGT1_247195	microneme protein MIC15	micronemes (1)
TGGT1_250710	microneme protein MIC10	micronemes (1)
TGGT1_277080	microneme protein MIC5	micronemes (1)
TGGT1_292020	GCC2 and GCC3 domain-containing protein	micronemes (1)
TGGT1_273640	hypothetical protein	mitochondrion - membranes (0.96)
TGGT1_292920	putative heat shock protein 75	mitochondrion - soluble (1)
TGGT1_202180	hypothetical protein	n.a.
TGGT1_204380	hypothetical protein	n.a.
TGGT1_205562	hypothetical protein	n.a.
TGGT1_221360	hypothetical protein	n.a.
TGGT1_221410	actin-like protein ALP4	n.a.
TGGT1_241830	peptidyl-prolyl cis-trans isomerase	n.a.
TGGT1_242610	WD domain, G-beta repeat-containing protein	n.a.
TGGT1_243210	DUF862 domain-containing protein	n.a.
TGGT1_244640	hypothetical protein	n.a.
TGGT1_253310	hypothetical protein	n.a.
TGGT1_258010	putative calcium signaling protein kinase RAD53	n.a.
TGGT1_269320	hypothetical protein	n.a.
TGGT1_269620	hypothetical protein	n.a.
TGGT1_269760	'chromo' (CHRromatin Organization MOdifier) domain-containing protein	n.a.
TGGT1_270580	HECT-domain (ubiquitin-transferase) domain-containing protein	n.a.
TGGT1_288420	hypothetical protein	n.a.
TGGT1_290225	hypothetical protein	n.a.
TGGT1_319880	MORN repeat-containing protein	n.a.
TGGT1_462961	hypothetical protein	n.a.
TGGT1_226810	histone lysine methyltransferase SET1	nucleolus (0.73)
TGGT1_249710	Parkinson disease 7 domain containing 1 family protein	nucleolus (0.83)
TGGT1_209250	hypothetical protein	nucleolus (0.93)
TGGT1_265010	glutamate 5-kinase domain-containing protein	nucleolus (0.93)
TGGT1_203150	hypothetical protein	nucleolus (0.99)
TGGT1_308890	transcription elongation factor SPT6	nucleolus (0.99)
TGGT1_202850	ATP-binding domain-containing protein	nucleolus (1)
TGGT1_203180	leucine rich repeat-containing protein	nucleolus (1)
TGGT1_205500	hypothetical protein	nucleolus (1)
TGGT1_210300	hypothetical protein	nucleolus (1)
TGGT1_216210	hypothetical protein	nucleolus (1)
TGGT1_263420	ubiquitin-specific protease USP4	nucleolus (1)
TGGT1_265090	hypothetical protein	nucleolus (1)
TGGT1_272040	WD domain, G-beta repeat-containing protein	nucleolus (1)
TGGT1_285520	RNA cap guanine-N2 methyltransferase	nucleolus (1)
TGGT1_305140	phospholipase, patatin family protein	nucleolus (1)
TGGT1_291950	RNA recognition motif-containing protein	nucleus - chromatin (0.79)
TGGT1_310190	PIK3R4 kinase-related protein (incomplete catalytic triad)	nucleus - chromatin (0.86)
TGGT1_212820	ubiquitin family protein	nucleus - chromatin (0.88)
TGGT1_230940	hypothetical protein	nucleus - chromatin (0.93)
TGGT1_293000	3'5'-cyclic nucleotide phosphodiesterase domain-containing protein	nucleus - chromatin (0.98)
TGGT1_240870	putative beta adaptin protein	nucleus - chromatin (0.99)
TGGT1_208400B	hypothetical protein	nucleus - chromatin (1)
TGGT1_214440	4'-phosphopantetheinyl transferase superfamily protein	nucleus - chromatin (1)
TGGT1_214600	hypothetical protein	nucleus - chromatin (1)
TGGT1_214840	AP2 domain transcription factor AP2X-7	nucleus - chromatin (1)
TGGT1_224870	hypothetical protein	nucleus - chromatin (1)
TGGT1_232440	Brf1p family coiled coil protein	nucleus - chromatin (1)
TGGT1_237520	hypothetical protein	nucleus - chromatin (1)
TGGT1_243460	hypothetical protein	nucleus - chromatin (1)
TGGT1_252510	hypothetical protein	nucleus - chromatin (1)
TGGT1_262390	TLD protein	nucleus - chromatin (1)
TGGT1_264860	zinc finger, C3HC4 type (RING finger) domain-containing protein	nucleus - chromatin (1)
TGGT1_282220	AP2 domain transcription factor AP2VIIa-9	nucleus - chromatin (1)
TGGT1_287480	hypothetical protein	nucleus - chromatin (1)
TGGT1_301222	DNA repair protein Rad4 domain-containing protein	nucleus - chromatin (1)
TGGT1_304650	histidine acid phosphatase superfamily protein	nucleus - chromatin (1)
TGGT1_306400	hypothetical protein	nucleus - chromatin (1)
TGGT1_321440	SWI2/SNF2 ISWI-like SANT	nucleus - chromatin (1)
TGGT1_310900	AP2 domain transcription factor AP2XI-2	nucleus - chromatin (1)
TGGT1_313370	hypothetical protein	nucleus - non-chromatin (0.87)
TGGT1_247330	hypothetical protein	nucleus - non-chromatin (0.9)
TGGT1_226250	DEAD (Asp-Glu-Ala-Asp) box polypeptide DDX3X	nucleus - non-chromatin (0.99)
TGGT1_247450	hypothetical protein	nucleus - non-chromatin (0.99)
TGGT1_206670	hypothetical protein	nucleus - non-chromatin (1)
TGGT1_212220	hypothetical protein	nucleus - non-chromatin (1)
TGGT1_214090	signal peptidase	nucleus - non-chromatin (1)
TGGT1_235930	domain K- type RNA binding proteins family protein	nucleus - non-chromatin (1)
TGGT1_246500	surp module domain-containing protein	nucleus - non-chromatin (1)
TGGT1_269180	MIF4G domain-containing protein	nucleus - non-chromatin (1)
TGGT1_289550	WD domain, G-beta repeat-containing protein	nucleus - non-chromatin (1)
TGGT1_294620	putative eukaryotic initiation factor-3, subunit 8	nucleus - non-chromatin (1)
TGGT1_304760	RNA recognition motif-containing protein	nucleus - non-chromatin (1)
TGGT1_318140	SART-1 family protein	nucleus - non-chromatin (1)
TGGT1_259700	hypothetical protein	outlier (0.97)
TGGT1_225310	putative ARF1-directed GTPase-activating protein	outlier (0.99)
TGGT1_319640	hypothetical protein	PM - integral (0.62)
TGGT1_320020	transporter, major facilitator family protein	PM - integral (1)
TGGT1_233460	SAG-related sequence SRS29B	PM - peripheral 1 (1)
TGGT1_310420	hypothetical protein	PM - peripheral 1 (1)
TGGT1_297520	proteophosphoglycan PPG1	PM - peripheral 2 (0.6)
TGGT1_209450	TLD protein	PM - peripheral 2 (0.65)
TGGT1_220900	hypothetical protein	PM - peripheral 2 (0.72)
TGGT1_209890	hypothetical protein	PM - peripheral 2 (1)
TGGT1_212090	hypothetical protein	PM - peripheral 2 (1)
TGGT1_305860	calcium-dependent protein kinase CDPK3	PM - peripheral 2 (1)
TGGT1_313290	MORN repeat-containing protein	PM - peripheral 2 (1)
TGGT1_321340	putative membrane protein	PM - peripheral 2 (1)
TGGT1_315490	rhoptry protein ROP10	rhoptries 1 (1)
TGGT1_203990	rhoptry protein ROP12	rhoptries 1 (1)
TGGT1_214080	toxofilin	rhoptries 1 (1)
TGGT1_225330	hypothetical protein	rhoptries 1 (1)
TGGT1_225860	hypothetical protein	rhoptries 1 (1)
TGGT1_229010	rhoptry neck protein RON4	rhoptries 1 (1)
TGGT1_243730	rhoptry protein ROP9	rhoptries 1 (1)
TGGT1_244250	hypothetical protein	rhoptries 1 (1)
TGGT1_258360	hypothetical protein	rhoptries 1 (1)
TGGT1_261740	hypothetical protein	rhoptries 1 (1)
TGGT1_279420	hypothetical protein	rhoptries 1 (1)
TGGT1_297960A	rhoptry neck protein RON6	rhoptries 1 (1)
TGGT1_308090	rhoptry protein ROP5	rhoptries 1 (1)
TGGT1_309590	rhoptry protein ROP1	rhoptries 1 (1)
TGGT1_310010	rhoptry neck protein RON1	rhoptries 1 (1)
TGGT1_311470	rhoptry neck protein RON5	rhoptries 1 (1)
TGGT1_321650	rhoptry neck protein RON13	rhoptries 1 (1)
TGGT1_363030	rhoptry protein ROP8	rhoptries 1 (1)
TGGT1_225320	hypothetical protein	rhoptries 2 (1)
TGGT1_261750	rhoptry neck protein RON10	rhoptries 2 (1)
TGGT1_297070	hypothetical protein	rhoptries 2 (1)
TGGT1_308810A	rhoptry neck protein RON9	rhoptries 2 (1)
TGGT1_308810B	rhoptry neck protein RON9	rhoptries 2 (1)
TGGT1_312150	hypothetical protein	rhoptries 2 (1)

## Sheet: Common proteins
ToxoDB ID	Product description	Localization (MCMC)
TGGT1_209420	hypothetical protein	19S proteasome (1)
TGGT1_261010	putative tat-binding family protein	19S proteasome (1)
TGGT1_260260	ribosomal protein RPP1	40S ribosome (0.86)
TGGT1_292950	hypothetical protein	apical 1 (1)
TGGT1_232340	protein phosphatase 2C domain-containing protein	cytosol (1)
TGGT1_255890	pyridine nucleotide-disulfide oxidoreductase domain-containing protein	cytosol (1)
TGGT1_244280	hypothetical protein	dense granules (1)
TGGT1_258870A	hypothetical protein	dense granules (1)
TGGT1_244560	putative heat shock protein 90	ER 2 (1)
TGGT1_310790	hypothetical protein	ER 2 (1)
TGGT1_216000	alveolin domain containing intermediate filament IMC3	IMC (1)
TGGT1_218240	hypothetical protein	IMC (1)
TGGT1_222400	hypothetical protein	IMC (1)
TGGT1_201780	microneme protein MIC2	micronemes (1)
TGGT1_218520	microneme protein MIC6	micronemes (1)
TGGT1_273640	hypothetical protein	mitochondrion - membranes (0.96)
TGGT1_216210	hypothetical protein	nucleolus (1)
TGGT1_208400B	hypothetical protein	nucleus - chromatin (1)
TGGT1_237520	hypothetical protein	nucleus - chromatin (1)
TGGT1_264860	zinc finger, C3HC4 type (RING finger) domain-containing protein	nucleus - chromatin (1)
TGGT1_282220	AP2 domain transcription factor AP2VIIa-9	nucleus - chromatin (1)
TGGT1_304650	histidine acid phosphatase superfamily protein	nucleus - chromatin (1)
TGGT1_310900	AP2 domain transcription factor AP2XI-2	nucleus - chromatin (1)
TGGT1_247330	hypothetical protein	nucleus - non-chromatin (0.9)
TGGT1_203990	rhoptry protein ROP12	rhoptries 1 (1)
TGGT1_225860	hypothetical protein	rhoptries 1 (1)
TGGT1_229010	rhoptry neck protein RON4	rhoptries 1 (1)
TGGT1_243730	rhoptry protein ROP9	rhoptries 1 (1)
TGGT1_244250	hypothetical protein	rhoptries 1 (1)
TGGT1_258360	hypothetical protein	rhoptries 1 (1)
TGGT1_261740	hypothetical protein	rhoptries 1 (1)
TGGT1_279420	hypothetical protein	rhoptries 1 (1)
TGGT1_297960A	rhoptry neck protein RON6	rhoptries 1 (1)
TGGT1_308090	rhoptry protein ROP5	rhoptries 1 (1)
TGGT1_309590	rhoptry protein ROP1	rhoptries 1 (1)
TGGT1_310010	rhoptry neck protein RON1	rhoptries 1 (1)
TGGT1_311470	rhoptry neck protein RON5	rhoptries 1 (1)
TGGT1_321650	rhoptry neck protein RON13	rhoptries 1 (1)
TGGT1_225320	hypothetical protein	rhoptries 2 (1)
TGGT1_261750	rhoptry neck protein RON10	rhoptries 2 (1)
TGGT1_308810A	rhoptry neck protein RON9	rhoptries 2 (1)
TGGT1_308810B	rhoptry neck protein RON9	rhoptries 2 (1)
