# Supplementary material for: Structural insights into an atypical secretory pathway kinase crucial for Toxoplasma gondii invasion
Source: Nat Commun. 2021 Jun 18;12:3788. doi: 10.1038/s41467-021-24083-y (PMC8213820; doi:10.1038/s41467-021-24083-y)
Supplement: Supplementary file 7 — Supplementary Data 5 [file 41467_2021_24083_MOESM7_ESM.xlsx]

## Sheet: Dataset1 curated
ToxoDB ID	Product description	Localization (MCMC)	Fitness score	ROP-like	ASP3 substrate	TMD	SP
TGGT1_216000	alveolin domain containing intermediate filament IMC3	IMC (1)	-4.2152	Y		0	N
TGGT1_251740	AP2 domain transcription factor AP2XII-9	n.a.		Y		0	N
TGGT1_356400	cAMP-dependent protein kinase	rhoptries 1 (1)				0	Y
TGGT1_209250	hypothetical protein	nucleolus (0.93)	-0.511684	Y		1	N
TGGT1_218240	hypothetical protein	IMC (1)	-2.86963	Y		1	Y
TGGT1_220900	hypothetical protein	PM - peripheral 2 (0.72)	-3.41569	Y		0	N
TGGT1_225320	hypothetical protein	rhoptries 2 (1)	0.635965	Y		0	Y
TGGT1_225860	hypothetical protein	rhoptries 1 (1)	-1.34694	Y	Y (TAILS2)	0	N
TGGT1_226340	hypothetical protein	nucleolus (0.98)	-2.56494	Y		0	N
TGGT1_232150	hypothetical protein	PM - peripheral 2 (1)	-4.32367	Y		0	N
TGGT1_244250	hypothetical protein	rhoptries 1 (1)	0.794187	Y		0	N
TGGT1_258360	hypothetical protein	rhoptries 1 (1)	-0.885058	Y	Y (TAILS5)	0	Y
TGGT1_261740	hypothetical protein	rhoptries 1 (1)	0.307392	Y	Y	1	Y
TGGT1_265420	hypothetical protein	n.a.		Y		0	N
TGGT1_279420	hypothetical protein	rhoptries 1 (1)	-1.96321	Y	Y (TAILS7)	0	N
TGGT1_283510	hypothetical protein	IMC (1)	1.50588	Y		0	N
TGGT1_294630	hypothetical protein	rhoptries 2 (1)	1.54936			0	N
TGGT1_297070	hypothetical protein	rhoptries 2 (1)	0.305787	Y		1	Y
TGGT1_297870	hypothetical protein	n.a.		Y		0	N
TGGT1_312150	hypothetical protein	rhoptries 2 (1)	-0.226547	Y		1	N
TGGT1_222660	leucine rich repeat-containing protein	cytosol (0.93)	-4.59516	Y		0	Y
TGGT1_305180	Na+/H+ exchanger NHE3	Golgi (1)	-2.80637	Y		10	N
TGGT1_272640	putative eukaryotic initiation factor-2B, epsilon subunit	PM - peripheral 2 (1)	0.231826	Y		0	N
TGGT1_262050	rhoptry kinase family protein ROP39	rhoptries 2 (1)	1.97364	Y		0	Y
TGGT1_310010	rhoptry neck protein RON1	rhoptries 1 (1)	-0.339996	Y		1	Y
TGGT1_261750	rhoptry neck protein RON10	rhoptries 2 (1)	0.516268	Y		0	N
TGGT1_321650	rhoptry neck protein RON13	rhoptries 1 (1)	-2.56836		Y	1	N
TGGT1_229010	rhoptry neck protein RON4	rhoptries 1 (1)	-0.933615	Y	Y	0	Y
TGGT1_311470	rhoptry neck protein RON5	rhoptries 1 (1)	-4.33816	Y	Y	0	Y
TGGT1_297960A	rhoptry neck protein RON6	rhoptries 1 (1)	-3.477	Y		1	Y
TGGT1_308810A	rhoptry neck protein RON9	rhoptries 2 (1)	-2.99231			0	N
TGGT1_308810B	rhoptry neck protein RON9	rhoptries 2 (1)	-2.99231			1	N
TGGT1_309590	rhoptry protein ROP1	rhoptries 1 (1)	1.59278	Y		0	Y
TGGT1_203990	rhoptry protein ROP12	rhoptries 1 (1)	1.62692	Y		1	Y
TGGT1_258580	rhoptry protein ROP17	rhoptries 1 (1)	1.29416	Y		0	Y
TGGT1_308090	rhoptry protein ROP5	rhoptries 1 (1)			Y	0	Y
TGGT1_243730	rhoptry protein ROP9	rhoptries 1 (1)	0.845238	Y	Y	1	Y
TGGT1_240630	ULK kinase	n.a.		Y		0	N

## Sheet: Dataset2 curated
ToxoDB ID	Product description	Localization (MCMC)	Fitness score	ROP-like	ASP3 substrate	TMD	SP
TGGT1_203990	rhoptry protein ROP12	rhoptries 1 (1)	1.62692	Y		1	Y
TGGT1_206690	glideosome-associated protein with multiple-membrane spans GAPM2B	IMC (1)	0.435547	Y		5	N
TGGT1_209250	hypothetical protein	nucleolus (0.93)	-0.511684	Y		1	N
TGGT1_209450	TLD protein	PM - peripheral 2 (0.65)	-1.30841	Y		0	N
TGGT1_209600	hypothetical protein	cytosol (0.93)	1.89685	Y		0	N
TGGT1_214080	toxofilin	rhoptries 1 (1)	1.56311	Y		1	Y
TGGT1_216000	alveolin domain containing intermediate filament IMC3	IMC (1)	-4.2152	Y		0	N
TGGT1_218240	hypothetical protein	IMC (1)	-2.86963	Y		1	Y
TGGT1_219270	multi-pass transmembrane protein	IMC (1)	-3.53431	Y		6	N
TGGT1_220900	hypothetical protein	PM - peripheral 2 (0.72)	-3.41569	Y		0	N
TGGT1_225320	hypothetical protein	rhoptries 2 (1)	0.635965	Y		0	Y
TGGT1_225330	hypothetical protein	rhoptries 1 (1)	0.390881	Y		0	Y
TGGT1_225860	hypothetical protein	rhoptries 1 (1)	-1.34694	Y	Y (TAILS2)	0	N
TGGT1_229010	rhoptry neck protein RON4	rhoptries 1 (1)	-0.933615	Y	Y (TAILS5)	0	Y
TGGT1_231630	alveolin domain containing intermediate filament IMC4	IMC (1)	-4.51742	Y		0	N
TGGT1_243730	rhoptry protein ROP9	rhoptries 1 (1)	0.845238	Y	Y	1	Y
TGGT1_244250	hypothetical protein	rhoptries 1 (1)	0.794187	Y		0	N
TGGT1_247195	microneme protein MIC15	micronemes (1)	-3.30631	Y		1	Y
TGGT1_253700	transporter, major facilitator family protein	Golgi (0.75)	-1.75821	Y		11	N
TGGT1_258360	hypothetical protein	rhoptries 1 (1)	-0.885058	Y	Y	0	Y
TGGT1_259700	hypothetical protein	outlier (0.97)	-0.0357169	Y		3	N
TGGT1_261740	hypothetical protein	rhoptries 1 (1)	0.307392	Y	Y	1	Y
TGGT1_261750	rhoptry neck protein RON10	rhoptries 2 (1)	0.516268	Y		0	N
TGGT1_279420	hypothetical protein	rhoptries 1 (1)	-1.96321	Y	Y (TAILS7)	0	N
TGGT1_293690	profilin PRF	cytosol (1)	-4.58184	Y		0	N
TGGT1_297070	hypothetical protein	rhoptries 2 (1)	0.305787	Y		1	Y
TGGT1_297960A	rhoptry neck protein RON6	rhoptries 1 (1)	-3.477	Y		1	Y
TGGT1_308090	rhoptry protein ROP5	rhoptries 1 (1)			Y	0	Y
TGGT1_308810A	rhoptry neck protein RON9	rhoptries 2 (1)	-2.99231			0	N
TGGT1_308810B	rhoptry neck protein RON9	rhoptries 2 (1)	-2.99231			1	N
TGGT1_309590	rhoptry protein ROP1	rhoptries 1 (1)	1.59278	Y		0	Y
TGGT1_310010	rhoptry neck protein RON1	rhoptries 1 (1)	-0.339996	Y		1	Y
TGGT1_311470	rhoptry neck protein RON5	rhoptries 1 (1)	-4.33816	Y	Y	0	Y
TGGT1_312150	hypothetical protein	rhoptries 2 (1)	-0.226547	Y		1	N
TGGT1_315490	rhoptry protein ROP10	rhoptries 1 (1)	-0.959134	Y		0	Y
TGGT1_321650	rhoptry neck protein RON13	rhoptries 1 (1)	-2.56836		Y	1	N
TGGT1_363030	rhoptry protein ROP8	rhoptries 1 (1)		Y		1	Y

## Sheet: common curated
ToxoDB ID	Product description	Localization (MCMC)	Fitness score	ROP-like	ASP3 substrate	TMD	SP
TGGT1_216000	alveolin domain containing intermediate filament IMC3	IMC (1)	-4.2152	Y		0	N
TGGT1_218240	hypothetical protein	IMC (1)	-2.86963	Y		1	Y
TGGT1_279420	hypothetical protein	rhoptries 1 (1)	-1.96321	Y	Y (TAILS7)	0	N
TGGT1_225860	hypothetical protein	rhoptries 1 (1)	-1.34694	Y	Y (TAILS2)	0	N
TGGT1_258360	hypothetical protein	rhoptries 1 (1)	-0.885058	Y	Y (TAILS5)	0	Y
TGGT1_261740	hypothetical protein	rhoptries 1 (1)	0.307392	Y	Y	1	Y
TGGT1_225320	hypothetical protein	rhoptries 2 (1)	0.635965	Y		0	Y
TGGT1_244250	hypothetical protein	rhoptries 1 (1)	0.794187	Y		0	N
TGGT1_310010	rhoptry neck protein RON1	rhoptries 1 (1)	-0.339996	Y		1	Y
TGGT1_261750	rhoptry neck protein RON10	rhoptries 2 (1)	0.516268	Y		0	N
TGGT1_321650	rhoptry neck protein RON13	rhoptries 1 (1)	-2.56836		Y	1	N
TGGT1_229010	rhoptry neck protein RON4	rhoptries 1 (1)	-0.933615	Y	Y	0	Y
TGGT1_311470	rhoptry neck protein RON5	rhoptries 1 (1)	-4.33816	Y	Y	0	Y
TGGT1_297960A	rhoptry neck protein RON6	rhoptries 1 (1)	-3.477	Y		1	Y
TGGT1_308810A	rhoptry neck protein RON9	rhoptries 2 (1)	-2.99231			0	N
TGGT1_308810B	rhoptry neck protein RON9	rhoptries 2 (1)	-2.99231			1	N
TGGT1_309590	rhoptry protein ROP1	rhoptries 1 (1)	1.59278	Y		0	Y
TGGT1_203990	rhoptry protein ROP12	rhoptries 1 (1)	1.62692	Y		1	Y
TGGT1_308090	rhoptry protein ROP5	rhoptries 1 (1)			Y	0	Y
TGGT1_243730	rhoptry protein ROP9	rhoptries 1 (1)	0.845238	Y	Y	1	Y
