# Supplementary material for: Structural insights into an atypical secretory pathway kinase crucial for Toxoplasma gondii invasion
Source: Nat Commun. 2021 Jun 18;12:3788. doi: 10.1038/s41467-021-24083-y (PMC8213820; doi:10.1038/s41467-021-24083-y)
Supplement: Supplementary file 8 — Supplementary Data 6 [file 41467_2021_24083_MOESM8_ESM.xlsx]

## Sheet: HDX levels
							RON13				RON13				RON13				RON13						RON13 + RON4				RON13 + RON4				RON13 + RON4				RON13 + RON4						RON13 Fully Deuterated					RON13 Fully Deuterated
						Deuteration Levels				Standard deviation				Deuteration Levels				Standard deviation						Deuteration Levels				Standard deviation				Deuteration Levels				Standard deviation						Deuteration Levels					Deuteration Levels
						Percentage (%)				Percentage (%)				Number of deuterons (#D)				Number of deuterons (#D)						Percentage (%)				Percentage (%)				Number of deuterons (#D)				Number of deuterons (#D)						Percentage (%)					Number of deuterons (#D)
						3 sec	30 sec	5 min		3 sec	30 sec	5 min		3 sec	30 sec	5 min		3 sec	30 sec	5 min				3 sec	30 sec	5 min		3 sec	30 sec	5 min		3 sec	30 sec	5 min		3 sec	30 sec	5 min				3 sec	30 sec	5 min	90 min		3 sec	30 sec	5 min
Start	End	Charge	RT	Sequence
267	280	3	0.08	GAGTTGGKKDDQAL		38.1473	39.0377	38.8803		0.959727	1.79586	1.13985		3.99167	4.085	4.06833		0.100311	0.187928	0.119203				39.3507	37.1767	37.0207		2.7785	1.01548	2.84931		4.118	3.89033	3.87367		0.290744	0.106406	0.298115							40.148
267	282	2	7.93	GAGTTGGKKDDQALSF		29.1583	30.0857	29.4913		1.41823	1.56045	0.283415		3.55967	3.673	3.6		0.173529	0.190549	0.0345977				30.7	28.469	28.7863		1.79454	1.22089	1.65368		3.74767	3.47567	3.51433		0.2193	0.148857	0.201696							32.033
283	297	3	8.6	LGDTKSASELNPPRL		20.335	30.8947	35.7503		0.273512	1.13073	0.596255		1.95033	2.96367	3.42933		0.0265016	0.108445	0.0572393				22.7497	29.2647	34.9733		3.02817	1.02275	2.47925		2.182	2.80733	3.35467		0.290553	0.0980935	0.237593							38.294
283	299	3	10.27	LGDTKSASELNPPRLVC		22.325	32.9023	35.8517		0.878961	1.76281	1.22423		2.53067	3.72967	4.064		0.0994049	0.199923	0.138849				23.9783	29.8573	34.918		2.98842	0.882527	2.53333		2.71833	3.38467	3.95833		0.338618	0.0998516	0.287253							39.29
298	312	3	5.32	VCPDKPPTLPPREEQ		44.753	47.6737	52.9427		0.504929	0.809048	1.72522		3.12167	3.32567	3.69333		0.0355012	0.0567656	0.120259				46.8023	47.0577	53.278		1.04044	3.00369	3.39623		3.26467	3.28267	3.71633		0.0728583	0.209393	0.236826							58.061
300	310	3	3.67	PDKPPTLPPRE		74.314	77.6847	75.177		3.26665	0.9346	0.923741		3.24	3.387	3.27733		0.142432	0.0410366	0.0402161				74.479	73.0637	71.9633		2.97136	2.43978	4.60643		3.24767	3.18567	3.13733		0.129616	0.106209	0.200874							72.722
300	312	3	3.72	PDKPPTLPPREEQ		50.816	56.2527	64.644		0.799302	0.616098	2.51671		3.10167	3.43367	3.94567		0.0490951	0.0372872	0.153419				54.1847	54.1153	64.169		0.907247	1.56809	2.97961		3.30733	3.30333	3.917		0.0554286	0.0958401	0.182008							63.96
333	358	6	3.57	LGSGTFGRVYPLRRPACTEVTKGFVG		12.268	13.9287	14.877		0.397547	1.14677	0.756278		2.35367	2.672	2.85367		0.0764221	0.220252	0.145222				13.6633	13.6327	15.192		1.09652	0.668705	1.60019		2.621	2.615	2.91467		0.210514	0.128371	0.306785							19.511
339	350	3	4.37	GRVYPLRRPACT		29.71	31.9933	33.501		1.85102	0.640993	0.279161		2.07267	2.232	2.337		0.128897	0.0446766	0.0191572				32.396	30.528	34.511		1.69824	2.39271	2.0293		2.26	2.12933	2.40767		0.118203	0.167061	0.141352							50.341
351	376	5	13.31	EVTKGFVGRKFAVKIFWLKRKGMMNL		7.7415	12.689	14.9467		0.399515	1.41307	0.42033		1.62	2.65533	3.128		0.0834386	0.295838	0.0883403				9.42367	11.6393	15.1957		2.36124	0.844436	1.77055		1.972	2.436	3.18033		0.493951	0.176782	0.370492							20.388
356	376	4	13.31	FVGRKFAVKIFWLKRKGMMNL		8.10067	14.7793	18.4623		0.935954	0.933938	0.787989		1.34233	2.44833	3.059		0.154765	0.154869	0.130985				10.1885	13.746	18.7913		1.53654	1.9492	2.8699		1.688	2.27733	3.11333		0.254558	0.322739	0.475765							24.365
367	376	3	8.88	WLKRKGMMNL		16.8093	23.0477	21.5523		0.764022	2.17711	0.933262		1.17267	1.608	1.50333		0.053351	0.152039	0.0653631				19.594	21.675	21.497		3.08393	1.93771	2.46641		1.36667	1.51167	1.49933		0.215354	0.13502	0.172065							27.068
368	376	2	5.3	LKRKGMMNL		27.382	34.07	34.3577		2.02804	1.85879	1.17682		1.67133	2.08	2.09733		0.124022	0.113406	0.0722795				27.4653	33.1953	33.8477		1.38096	0.52316	3.14302		1.67667	2.026	2.06633		0.0847014	0.0320468	0.191928							37.119
377	397	2	9.19	FDTISQGGTPSAEQTDPGTIA		21.1767	31.9597	30.312		0.587069	4.07317	1.20602		3.139	4.73767	4.49333		0.086885	0.603935	0.179004				21.3513	24.0967	25.8313		4.89539	2.48132	4.02367		3.165	3.572	3.829		0.725798	0.368118	0.596548							38.175
377	398	2	9.22	FDTISQGGTPSAEQTDPGTIAA		21.0443	33.3053	31.6063		0.418523	4.21719	0.675907		3.30333	5.22733	4.961		0.0654548	0.661937	0.106226				21.6433	26.047	28.12		4.77768	2.21838	4.31383		3.397	4.08833	4.41367		0.749867	0.348213	0.67695							38.79
377	412	3	14.91	FDTISQGGTPSAEQTDPGTIAAIKSEIRSLPTSSSA		14.9333	24.832	26.516		0.57461	2.44303	0.670575		4.03667	6.71267	7.168		0.155475	0.660138	0.181215				14.3723	20.6177	23.9237		3.0932	0.871921	2.49791		3.88533	5.57333	6.46733		0.836147	0.235632	0.675211							36.69
377	412	4	14.91	FDTISQGGTPSAEQTDPGTIAAIKSEIRSLPTSSSA		14.2733	23.986	25.6457		0.978448	2.51633	0.718479		3.85833	6.484	6.93267		0.26484	0.680123	0.194145				14.2657	20.5203	23.7347		2.98429	0.244927	3.02269		3.856	5.547	6.416		0.806714	0.0661438	0.817235							34.96
378	412	3	14.59	DTISQGGTPSAEQTDPGTIAAIKSEIRSLPTSSSA		15.5153	25.1853	27.1973		0.628292	2.53757	0.88019		4.05867	6.58867	7.11467		0.164293	0.663935	0.230227				14.7477	20.3713	24.3623		3.38945	1.26373	2.43388		3.858	5.32933	6.373		0.886311	0.33079	0.637089							37.156
390	412	3	13.87	QTDPGTIAAIKSEIRSLPTSSSA		17.4237	29.9303	33.2693		2.55092	0.327143	1.96206		2.887	4.95867	5.512		0.42265	0.0542248	0.324929				15.165	26.659	31.5453		2.98186	1.20864	1.60233		2.51267	4.417	5.22667		0.493954	0.200367	0.265639							43.179
398	412	3	6.04	AIKSEIRSLPTSSSA		25.6203	32.7457	33.5617		0.331315	1.46313	1.25335		2.681	3.42633	3.512		0.0350428	0.15307	0.131389				25.0197	30.579	32.124		3.26816	1.57703	2.36184		2.618	3.2	3.36167		0.342	0.164912	0.247124							40.889
399	412	2	5.67	IKSEIRSLPTSSSA		28.838	35.4393	35.7063		1.00451	1.16407	0.556134		2.766	3.39967	3.425		0.0965609	0.11159	0.0531131				28.79	32.6523	33.6653		2.55981	1.864	2.33961		2.76167	3.132	3.229		0.245492	0.178955	0.224167							39.696
413	425	2	9.77	FRDMVRIADPTVD		3.62067	8.484	10.9627		0.520539	0.786283	0.454881		0.315667	0.74	0.956		0.0455448	0.0687241	0.0395854				3.73567	6.94967	10.8407		0.813357	0.328221	1.65214		0.325667	0.606	0.945333		0.0708825	0.0284781	0.143841							23.114
413	427	3	10.99	FRDMVRIADPTVDVE		10.3837	15.9697	19.831		0.669384	0.95594	0.762457		1.08633	1.671	2.075		0.0699452	0.0997146	0.0796053				11.076	15.115	19.0917		0.239002	1.36267	1.91819		1.159	1.582	1.99767		0.0254558	0.142622	0.200465							28.525
413	436	4	16.21	FRDMVRIADPTVDVEKIKGMADSL		32.1283	45.4083	47.8177		2.88894	0.353913	0.447158		5.883	8.315	8.75633		0.528922	0.0648383	0.0814023				31.579	43.5717	47.1413		2.92148	0.811495	1.82431		5.783	7.979	8.63267		0.53508	0.148364	0.33406							48.945
413	457	6	19	FRDMVRIADPTVDVEKIKGMADSLTVETIMKEAKTLRTVINTNGF		23.536	34.431	40.113		2.45556	1.05397	1.05571		8.62	12.6097	14.6913		0.89917	0.386096	0.386664				24.0023	33.238	40.089		1.70964	0.852297	1.9833		8.79067	12.173	14.682		0.626186	0.311889	0.72649							44.797
414	425	2	7.21	RDMVRIADPTVD		38.6693	39.766	39.0373		1.78821	3.11263	0.575696		3.035	3.121	3.06333		0.140385	0.244096	0.0450592				41.0315	37.7147	37.7947		0.423557	2.61043	3.27149		3.2205	2.95967	2.96633		0.033234	0.204842	0.256656							29.691
426	436	2	8.32	VEKIKGMADSL		32.363	44.9913	48.1423		2.17044	1.31584	1.10744		2.53967	3.531	3.77833		0.170283	0.103058	0.0867429				33.4207	42.3687	46.3783		2.81037	1.21689	2.20364		2.62267	3.325	3.64		0.220523	0.0952523	0.173035							50.852
426	437	2	7.34	VEKIKGMADSLT		32.6583	51.4043	51.8513		2.29202	0.743903	1.05117		2.84767	4.48233	4.52167		0.200003	0.0649333	0.0916206				34.9677	49.6955	51.6083		3.79597	1.19289	3.46154		3.04933	4.3335	4.50033		0.331346	0.103945	0.301712							53.4
426	439	3	8.74	VEKIKGMADSLTVE		32.828	45.075	46.329		1.28866	2.29267	0.261542		3.435	4.71667	4.84767		0.13451	0.239734	0.0273191				36.0313	43.7113	46.4517		4.45401	2.66927	3.5516		3.77033	4.57367	4.861		0.465963	0.279479	0.371646							50.933
437	457	3	16.99	TVETIMKEAKTLRTVINTNGF		8.88433	15.4177	24.561		0.732015	0.0595175	1.13627		1.472	2.55433	4.06933		0.121569	0.00950438	0.188227				8.977	14.0893	23.932		1.14782	0.641449	1.87526		1.487	2.33467	3.965		0.18985	0.106406	0.310936							32.898
440	450	3	4.25	TIMKEAKTLRT		14.4233	21.5	35.0243		1.9203	0.863549	1.32719		1.132	1.68733	2.74867		0.150522	0.0681347	0.103905				13.8843	21.684	35.2197		1.04259	0.859003	2.52798		1.08967	1.702	2.764		0.0816721	0.0671342	0.198325							44.327
440	457	3	12.51	TIMKEAKTLRTVINTNGF		6.20367	9.35567	15.0413		0.293234	1.02807	1.45722		0.865667	1.30533	2.09867		0.0407226	0.143075	0.203535				6.832	7.83933	12.864		1.41829	0.374134	2.72971		0.953	1.094	1.79433		0.197942	0.052259	0.380881							22.489
440	457	4	12.51	TIMKEAKTLRTVINTNGF		5.759	8.77567	15.0563		0.572885	0.975256	1.06677		0.803333	1.22433	2.10067		0.0800396	0.136122	0.148392				6.57567	7.449	13.6277		0.765735	0.60301	2.19933		0.917333	1.03933	1.90133		0.106978	0.0841804	0.307263							24.73
441	450	2	1.66	IMKEAKTLRT		10.8533	15.9083	22.2187		0.85225	0.732899	1.36608		0.757	1.11	1.55		0.0595735	0.0510294	0.0955039				11.3907	14.4523	21.451		1.07162	0.231535	2.09982		0.794667	1.00833	1.49667		0.0747016	0.0160728	0.146603							29.411
441	457	2	11.14	IMKEAKTLRTVINTNGF		3.51867	5.145	7.88		0.409977	0.897657	0.896761		0.460333	0.672667	1.03067		0.053454	0.117356	0.117543				4.76067	3.61067	7.12267		1.11805	0.441136	1.52078		0.622667	0.472333	0.931667		0.146534	0.0580115	0.199199							13.442
443	457	3	9.55	KEAKTLRTVINTNGF		1.59667	2.19633	3.727		0.110183	0.684101	0.379857		0.181	0.249333	0.422333		0.01253	0.0775263	0.0428991				1.62967	1.76967	3.55567		0.532708	0.142205	0.714325		0.184667	0.201	0.403		0.060302	0.0160935	0.0809877							9.342
451	457	1	9.57	VINTNGF		0.785667	1.78967	7.57767		0.308111	0.328947	1.38621		0.034	0.0776667	0.330333		0.0130767	0.0141892	0.0601775				1.17967	1.24033	6.81933		0.487501	0.485034	1.34428		0.0516667	0.054	0.297333		0.0213854	0.021	0.0587736							11.492
458	468	2	19.49	YTEVGETGTIF		0.539	0.800667	2.275		0.20297	0.429461	0.515745		0.042	0.0626667	0.178333		0.0160935	0.033946	0.0400791				0.931667	1.87767	3.01533		0.669693	0.068391	0.264532		0.073	0.147333	0.236667		0.0528867	0.00550757	0.0208167							7.368
469	483	4	13.61	TQMEKFVQAHRPEIW		5.724	8.40267	15.5177		0.817349	0.541642	1.54894		0.599	0.879	1.624		0.0856096	0.0566657	0.161966				5.42	6.89133	14.6587		0.631714	0.203866	2.2114		0.567333	0.721	1.534		0.0661614	0.0212838	0.231415							36.35
469	486	3	14.96	TQMEKFVQAHRPEIWSTL		6.22967	10.4297	17.4197		0.332431	1.14175	0.94746		0.815	1.364	2.27867		0.0433128	0.149081	0.124179				6.63633	8.59033	16.4173		1.20592	0.317661	2.58345		0.868	1.12333	2.14767		0.157674	0.0415251	0.338071							35.356
472	483	3	9.53	EKFVQAHRPEIW		6.657	8.95767	11.025		0.753863	0.849353	0.784235		0.522667	0.702667	0.865		0.0591383	0.0666058	0.0614898				6.685	7.255	10.1477		1.35392	0.735845	1.3036		0.524667	0.569333	0.796		0.105992	0.0575529	0.102235							20.6
472	486	3	12.38	EKFVQAHRPEIWSTL		7.82333	12.6387	15.3273		0.0865814	1.32321	0.838111		0.818667	1.32267	1.604		0.0090185	0.138482	0.08743				8.48367	9.61167	13.887		1.53907	1.02944	2.3641		0.887667	1.006	1.45333		0.161066	0.107699	0.24752							24.425
484	500	2	6.19	STLSKASQEAQASKYAE		21.5513	29.6653	36.161		1.32033	1.58392	0.774086		2.819	3.88033	4.73		0.172763	0.206989	0.101371				22.52	26.8537	34.031		1.76788	1.98714	1.62369		2.94567	3.51233	4.45133		0.231595	0.259981	0.212269							43.335
487	500	2	2.94	SKASQEAQASKYAE		15.3857	18.141	25.0353		0.72968	0.585671	1.71821		1.61	1.89833	2.61967		0.0763937	0.061403	0.179723				16.3937	18.2693	24.8517		0.975325	0.740102	1.55849		1.71533	1.91167	2.60033		0.102065	0.0774683	0.16305							34.887
501	515	3	15.97	IGLADNHWSLPLARV		0.372667	0.305	0.499333		0.106566	0.197335	0.0944951		0.039	0.032	0.0523333		0.0115326	0.020664	0.0100167				0.644667	0.136	0.255333		0.600284	0.0765441	0.295963		0.0673333	0.014	0.0266667		0.0625486	0.008	0.0306159							0.884
502	529	6	16.66	GLADNHWSLPLARVLVKDKNDVKHWALL		1.34933	1.989	4.38633		0.21528	0.640906	0.478696		0.294333	0.433667	0.956		0.0470567	0.139987	0.104504				1.88	1.53567	4.639		0.260283	0.124022	0.864002		0.41	0.335	1.01133		0.0565597	0.0272213	0.1885							10.35
504	515	3	14.04	ADNHWSLPLARV		0.275667	0.369333	0.447333		0.240203	0.197505	0.195899		0.0216667	0.0286667	0.035		0.0185831	0.0155027	0.0156205				0.333333	0.17	0.404667		0.260581	0.126	0.352979		0.0263333	0.0133333	0.0316667		0.0205508	0.0102144	0.0282194							0.671
504	528	5	15.37	ADNHWSLPLARVLVKDKNDVKHWAL		1.58133	2.538	5.406		0.303925	0.569379	0.369972		0.303333	0.486667	1.037		0.0583809	0.109075	0.0710422				2.332	2.27433	5.21133		0.504761	0.156366	0.752657		0.447333	0.436333	1		0.0966557	0.0301717	0.144264							12.161
516	529	4	10.57	LVKDKNDVKHWALL		0.255	1.56733	5.57567		0.165502	0.0408575	0.45823		0.0266667	0.164	0.583333		0.0176163	0.0043589	0.0478156				0.915333	1.37967	6.27367		0.155001	0.347335	1.70249		0.0956667	0.144333	0.656667		0.0162583	0.0364737	0.177821							12.585
530	558	4	14.54	IELFDGDLQPKTDKTGYSLDGWNAKSGGN		8.45933	12.9143	14.802		0.855788	2.6229	0.684216		1.918	2.928	3.35567		0.194116	0.594427	0.155513				9.25267	9.40933	12.8207		2.26206	1.14873	3.14987		2.098	2.13333	2.90633		0.512711	0.2604	0.714289							20.454
533	551	2	14.27	FDGDLQPKTDKTGYSLDGW		8.373	12.4597	14.8727		0.902399	2.06919	1.33		1.168	1.73833	2.075		0.12619	0.288552	0.185637				8.11633	7.7695	12.3027		2.0151	1.98202	3.34173		1.13233	1.084	1.71667		0.281095	0.277186	0.466374							19.443
533	551	3	14.27	FDGDLQPKTDKTGYSLDGW		8.15033	12.4137	15.1423		0.956874	1.93276	0.623255		1.13733	1.732	2.11233		0.133545	0.269501	0.0869329				9.10467	8.64433	12.876		1.91922	1.41971	2.63485		1.27033	1.206	1.79667		0.267612	0.19832	0.367541							21.874
533	558	3	10.59	FDGDLQPKTDKTGYSLDGWNAKSGGN		13.0857	18.3163	19.9287		1.07156	3.68851	0.921591		2.62433	3.67367	3.99667		0.214796	0.73971	0.184733				14.568	14.1177	17.6667		3.20391	1.72251	3.66161		2.92167	2.83133	3.543		0.642175	0.345373	0.734541							26.753
533	558	4	10.59	FDGDLQPKTDKTGYSLDGWNAKSGGN		13.437	18.588	20.2227		1.30307	3.6509	1.069		2.695	3.72767	4.056		0.261513	0.732081	0.214105				14.8507	13.8187	17.6863		3.44187	1.75918	3.64936		2.97833	2.77167	3.54733		0.690565	0.352643	0.731547							27.286
552	561	2	4.93	NAKSGGNVVL		42.748	48.6757	53.6477		1.69862	0.874593	2.76185		2.98167	3.39567	3.74233		0.118564	0.0612073	0.192721				43.0143	47.485	52.467		4.17325	0.796202	5.46311		3.00067	3.3125	3.6605		0.291229	0.0558614	0.381131							55.781
559	571	3	13.41	VVLREIFSSREAL		7.36733	11.621	15.5317		0.496908	0.968508	0.55154		0.706667	1.11467	1.48967		0.0480867	0.0926355	0.0527004				7.59467	12.1153	18.1413		0.725732	2.13856	0.972954		0.728667	1.162	1.74		0.0696156	0.205117	0.0935361							28.233
562	571	3	8.41	REIFSSREAL		10.38	14.8487	14.4243		2.44763	1.50011	0.662897		0.724333	1.03567	1.00633		0.17072	0.104644	0.0466083				10.3357	14.341	14.7717		2.24791	1.34408	0.850191		0.721	1.00033	1.03067		0.156751	0.0942037	0.0591636							17.558
572	585	3	14.9	IGLTSKLVKPFVVM		0.387	0.749	2.52867		0.181695	0.0610246	0.357338		0.0373333	0.072	0.242333		0.0177858	0.00608276	0.0341516				0.184333	0.323667	2.092		0.0781174	0.0433859	0.600032		0.0176667	0.031	0.200667		0.00723418	0.00458258	0.0575702							10.713
572	588	2	17.08	IGLTSKLVKPFVVMQNL		0.297667	0.401667	1.98333		0.0915933	0.111186	0.527732		0.0363333	0.049	0.242333		0.0109697	0.0137477	0.0643765				0.258667	0.428	1.87167		0.104543	0.249241	0.290218		0.0316667	0.0523333	0.228667		0.0127017	0.0302379	0.0356417							8.468
579	588	2	14.9	VKPFVVMQNL		0.176333	0.196333	0.491		0.0530126	0.109769	0.363858		0.011	0.012	0.0296667		0.003	0.0069282	0.0221435				0.475	0.373	0.366333		0.0563205	0.34272	0.163638		0.029	0.023	0.0223333		0.00360555	0.021	0.00960902							6.941
595	602	2	11.92	DIKPPNLL		86.696	88.854	105.487		0.250438	1.57229	2.52932		3.024	3.099	3.67967		0.008544	0.0548088	0.0880076				85.9473	87.3227	105.05		0.951342	1.50236	2.23304		2.99767	3.046	3.664		0.0335012	0.0525642	0.0777817
602	616	3	7.66	LYKYFPGEKGRASRL		13.6033	17.139	19.808		1.31286	1.61146	0.965762		1.42367	1.79333	2.073		0.137264	0.168393	0.101134				15.801	15.326	20.5147		2.60774	1.23739	2.26986		1.65367	1.60367	2.14667		0.272882	0.129307	0.237812							25.649
606	638	6	18.36	FPGEKGRASRLSVAAGDFGMAGLLHGDMILRGT		7.47733	8.91267	12.9327		0.221055	0.867125	1.36686		2.021	2.409	3.496		0.0595735	0.234681	0.369769				8.09167	8.78033	13.526		0.877386	0.538477	2.1347		2.18767	2.37367	3.65633		0.237576	0.145761	0.577222							18.226
617	635	2	19.11	SVAAGDFGMAGLLHGDMIL		11.8973	15.8837	27.7467		0.929891	2.03226	4.98736		1.764	2.35467	4.113		0.137971	0.301225	0.739316				11.2093	15.5617	28.2603		0.949875	0.851636	1.05769		1.66167	2.30667	4.18933		0.141083	0.126469	0.156874							30.626
634	639	1	6.04	ILRGTL		44.4597	49.785	52.131		0.936371	1.64809	1.0292		1.55067	1.73633	1.81833		0.0328075	0.0576223	0.0359073				45.632	45.8047	52.1517		1.01786	1.26017	1.15427		1.592	1.59733	1.819		0.0355949	0.0441173	0.0401497							57.872
640	646	1	13.28	AFMAPEM		0.674	1.32367	3.91567		0.327953	0.591789	0.362152		0.0233333	0.046	0.136333		0.0115902	0.0202978	0.012741				0.421	0.763333	3.45833		0.16179	0.275379	0.655016		0.0146667	0.0266667	0.120667		0.00585947	0.00986577	0.0230072							32.758
647	653	1	2.96	ERVSGGL		59.7373	60.171	60.095		0.947843	1.31332	1.28587		2.60433	2.62333	2.62		0.0414045	0.057492	0.0563205				60.465	60.8597	59.8463		1.10811	0.337032	2.3392		2.636	2.65367	2.609		0.0485386	0.0145029	0.102093							58.915
647	662	3	9.09	ERVSGGLVAKPSYDVY		16.0417	20.4857	22.7307		1.1695	1.2268	0.603106		1.81833	2.32233	2.57667		0.1325	0.138962	0.068661				19.8763	20.5193	24.481		2.26231	0.632463	2.31174		2.253	2.32633	2.77533		0.256211	0.0715984	0.262344							27.631
654	663	2	8.01	VAKPSYDVYA		4.62333	4.58533	4.877		0.434936	0.402855	0.476117		0.282333	0.28	0.298		0.0264071	0.0242693	0.028931				4.26767	3.93633	4.601		0.229426	0.832308	0.245477		0.260333	0.240333	0.281		0.0137961	0.0505404	0.0151327							9.055
664	668	1	13.72	LALTL		0.359667	0.345667	0.321667		0.123436	0.108546	0.0737857		0.00933333	0.00866667	0.00866667		0.00321455	0.00288675	0.00208167				0.437667	0.337333	0.347667		0.071122	0.0944951	0.0275379		0.0113333	0.009	0.009		0.00208167	0.00264575	0.001							0.355
672	678	1	11.88	WTAATEL		0.321333	0.189667	4.71433		0.186795	0.0540031	1.71896		0.014	0.00833333	0.205667		0.00818535	0.00251661	0.0747016				0.533667	0.581667	4.91233		0.111509	0.290197	1.63068		0.023	0.0253333	0.214		0.005	0.012741	0.0710422							17.926
687	693	2	3.63	KCIKPTL		0.742333	5.58067	37.0343		0.339238	0.791033	3.63957		0.026	0.194667	1.29167		0.0121244	0.0275379	0.126477				0.436667	4.55167	35.2505		0.281962	1.62193	0.977929		0.0153333	0.158667	1.2295		0.010116	0.0562168	0.0346482							65.126
694	704	3	10.61	KKMKDAPEFTF		26.5027	33.1133	33.9167		3.6225	1.87774	1.99788		1.849	2.31	2.366		0.253083	0.130885	0.139097				26.7277	32.998	34.1233		3.19145	0.421436	10.1607		1.86467	2.302	2.38033		0.2225	0.0296985	0.708583							34.379
703	715	3	10.4	TFLRFASKTGPKL		13.736	20.407	26.476		3.30167	3.10749	2.11488		1.198	1.77967	2.30867		0.287694	0.271297	0.184362				15.8053	18.4477	23.1813		1.34945	1.59122	3.64865		1.37833	1.60867	2.021		0.117874	0.138399	0.318071							33.988
705	715	3	6	LRFASKTGPKL		14.9983	25.8627	30.918		0.868484	1.90058	0.884382		1.046	1.804	2.15667		0.0606712	0.132525	0.0618088				14.9157	23.716	31.7127		1.34753	0.526335	2.94082		1.04067	1.65433	2.21233		0.0941293	0.0366924	0.205437							41.177
706	715	2	2.71	RFASKTGPKL		19.9537	30.5363	35.6887		1.3425	0.685618	1.39601		1.218	1.86367	2.17867		0.082	0.0418609	0.0852311				19.3227	29.1367	33.3777		1.18901	0.835447	1.87431		1.17967	1.77867	2.03733		0.0725695	0.0505602	0.114474							43.273
708	715	2	0.01	ASKTGPKL		28.3607	42.9893	45.9523		2.31938	1.22584	1.43606		1.23633	1.87433	2.00367		0.101036	0.0535755	0.0626445				30.1083	40.7593	42.4053		2.30461	0.314087	2.52363		1.31267	1.777	1.849		0.100271	0.0138924	0.110055							53.857
716	722	1	9.92	YEADTIY		11.4673	21.6997	30.1583		0.400308	3.03352	0.265769		0.5	0.945667	1.315		0.0177764	0.132198	0.0112694				12.6907	17.768	29.8203		2.81089	1.68565	5.3821		0.553333	0.774667	1.30033		0.122908	0.073146	0.234662							44.895
728	745	3	13.74	FAVGGKVEKLYHTGMPLL		0.908	2.764	6.98233		0.513197	0.344192	0.278701		0.118667	0.361667	0.913		0.0674858	0.0453689	0.0363868				0.681	2.993	7.25933		0.142201	0.873979	1.19961		0.0886667	0.391667	0.949667		0.0185023	0.114509	0.157081							13.392
746	752	2	5.78	IRLKLSQ		0.495333	0.355	0.476333		0.317258	0.166682	0.288037		0.0216667	0.0156667	0.0206667		0.0134288	0.00737111	0.0125033				0.350333	0.307667	0.779333		0.0820325	0.134768	0.471333		0.0153333	0.0133333	0.034		0.00378594	0.00585947	0.0208806							1.25
746	769	4	11.39	IRLKLSQMADPEPLARVSMRHARF		1.84	4.322	5.13067		0.514413	0.24639	0.347238		0.320667	0.753333	0.894667		0.0897459	0.043062	0.0609289				2.11967	4.226	5.024		0.658293	0.3902	0.196792		0.369667	0.737	0.876		0.114544	0.0682422	0.0345977							8.09
746	771	6	13.96	IRLKLSQMADPEPLARVSMRHARFVF		1.92533	3.9	4.73833		0.207659	0.0982293	0.16347		0.369333	0.748333	0.909		0.0395769	0.0188237	0.031749				1.729	3.77467	4.69633		0.274662	0.29546	0.456515		0.332	0.724	0.901		0.0528488	0.0563116	0.08743							7.207
748	760	3	4.42	LKLSQMADPEPLA		45.2457	47.7773	54.557		1.32208	3.03287	2.44137		3.551	3.74967	4.28167		0.103595	0.238152	0.191808				45.1063	45.7393	52.6487		2.50645	0.716319	2.45136		3.54	3.58967	4.13167		0.196764	0.0565361	0.192578							54.985
749	769	5	9.63	KLSQMADPEPLARVSMRHARF		2.08233	4.723	6.178		0.53141	0.26126	0.186309		0.308667	0.700333	0.916		0.0786914	0.0384751	0.0277308				1.84633	4.78333	6.004		0.552473	0.323713	0.114595		0.273667	0.709	0.890333		0.0820325	0.047697	0.016773							9.047
749	771	4	12.93	KLSQMADPEPLARVSMRHARFVF		1.89167	4.47733	5.62833		0.278513	0.548671	0.118078		0.313	0.741667	0.932667		0.0462277	0.0910842	0.0194251				1.54133	4.02033	5.07933		1.13852	0.56481	0.552038		0.255667	0.666	0.841667		0.18862	0.093504	0.0916752							8.808
770	777	2	13.95	VFKAYAML		0.593	0.592667	0.593		0.0501099	0.262985	0.341501		0.0313333	0.031	0.031		0.00251661	0.0137477	0.018				0.516333	0.340333	0.499		0.0997864	0.107361	0.25168		0.027	0.018	0.026		0.0052915	0.00556776	0.0130767							1.041
777	803	4	11.94	LDKLLRAPQSEANAETREEQLKQLQSL		29.1627	37.786	45.2633		0.538411	1.30698	1.08548		6.10333	7.90767	9.473		0.112634	0.273595	0.227026				30.511	35.6023	44.934		3.95469	0.479867	3.25464		6.38567	7.45067	9.40367		0.827621	0.10057	0.681281							53.794
778	790	2	4.44	DKLLRAPQSEANA		42.4547	45.0117	49.2763		1.21605	1.55242	1.8353		3.702	3.925	4.297		0.105698	0.135337	0.160037				43.0777	42.4647	49.6433		1.71097	2.25936	1.36666		3.75633	3.703	4.329		0.149591	0.197335	0.119528							48.521
778	803	4	11.98	DKLLRAPQSEANAETREEQLKQLQSL		28.1087	37.0277	44.3347		0.509555	1.26122	1.4217		5.63733	7.42633	8.892		0.102588	0.253086	0.285207				30.4667	35.5347	44.444		3.00666	1.21595	3.23523		6.11033	7.12667	8.91367		0.603261	0.243839	0.648987							53.017
781	790	2	1.89	LRAPQSEANA		66.3913	67.6893	67.7293		0.42494	1.2626	2.46784		4.05267	4.13167	4.134		0.0258134	0.077106	0.150851				67.638	65.841	65.125		1.61935	0.858	2.38822		4.129	4.019	3.97533		0.0988787	0.052	0.145445							64.036
781	803	4	11.61	LRAPQSEANAETREEQLKQLQSL		27.2467	36.348	43.2147		0.677821	1.3171	1.20804		4.752	6.33933	7.53667		0.117758	0.229657	0.210866				28.9817	34.231	42.23		3.66371	1.29658	3.22986		5.05433	5.97	7.365		0.638719	0.226192	0.563067							52.084
804	808	1	8.45	HIVQF		0.358667	0.428333	0.839667		0.0304357	0.0986526	0.703116		0.00933333	0.011	0.022		0.00057735	0.00264575	0.0181934				0.519	0.576333	0.548		0.0620725	0.353295	0.156777		0.0133333	0.015	0.0143333		0.00152753	0.00953939	0.00450925							0.419
804	810	2	16.5	HIVQFLL		0.219333	0.179333	0.338333		0.0704367	0.0240069	0.297719		0.00933333	0.008	0.015		0.00321455	0.001	0.013				0.223	0.209333	0.212667		0.0320468	0.0185023	0.0652406		0.00966667	0.009	0.00966667		0.00152753	0.001	0.00288675							0.15
804	811	2	19.4	HIVQFLLF		0.154333	0.177333	0.144333		0.0150444	0.038553	0.0144684		0.008	0.009	0.00733333		0.001	0.002	0.00057735				0.257667	0.210667	0.165333		0.0495715	0.0306159	0.0456545		0.0133333	0.011	0.00833333		0.00251661	0.00173205	0.0023094							0.923
811	837	5	16.14	FYLRMEPLTAARDNTQSYRRLARALLD		10.2767	12.835	17.8743		0.636887	1.00889	1.41678		2.15067	2.68633	3.74067		0.133575	0.210989	0.29647				11.5973	11.9067	18.0463		1.24414	0.715508	2.30433		2.427	2.492	3.77667		0.26043	0.149603	0.481928							23.881
812	827	2	8.83	YLRMEPLTAARDNTQS		34.2237	40.224	44.373		0.39485	2.0805	2.17548		3.87933	4.56	5.03		0.044658	0.236	0.246822				37.7733	37.2527	43.4287		4.20259	1.25842	4.34154		4.282	4.22333	4.92333		0.476438	0.142528	0.492197							51.266
812	838	5	17.91	YLRMEPLTAARDNTQSYRRLARALLDF		10.185	12.7573	17.227		0.595113	0.805274	1.27462		2.13167	2.66967	3.605		0.124227	0.168767	0.266884				11.3853	11.833	17.9973		1.41584	0.615958	1.85649		2.38267	2.47633	3.76633		0.295987	0.129311	0.388428							23.783
821	838	3	17.03	ARDNTQSYRRLARALLDF		0.742333	1.723	5.297		0.545976	0.886267	1.51542		0.103333	0.240333	0.739		0.0760022	0.123573	0.211242				1.04567	1.15267	5.64433		0.228143	0.229576	1.23244		0.146	0.160667	0.787333		0.0315753	0.0318172	0.17185							12.324
823	840	3	16.74	DNTQSYRRLARALLDFAR		0.728	1.52567	5.484		0.546366	0.61876	1.62849		0.101333	0.212667	0.765333		0.0760022	0.0865236	0.227203				0.779	1.13833	5.62967		0.013	0.22926	1.23275		0.109	0.158667	0.785333		0.00173205	0.0318172	0.17185							12.309
828	837	2	5.92	YRRLARALLD		0.154333	0.141667	0.199		0.0331713	0.00950438	0.108513		0.0106667	0.01	0.014		0.00251661	0.001	0.00781025				0.179667	0.227	0.235333		0.0535008	0.135823	0.0944052		0.0126667	0.0156667	0.0163333		0.00351188	0.00986577	0.0064291							0.18
838	850	2	10.83	FARLDPVYQAATE		6.06	7.40933	11.6393		0.694274	0.416608	0.860038		0.528333	0.646333	1.01467		0.0604842	0.03646	0.0750022				6.82067	7.15167	11.4367		0.903123	0.581491	1.13886		0.594667	0.623333	0.997333		0.0783603	0.0508953	0.0995004							19.066
839	850	2	7.76	ARLDPVYQAATE		7.17467	8.99067	13.3093		0.817725	0.828653	1.36906		0.563	0.705667	1.04433		0.0642106	0.0648563	0.107598				7.30633	8.29367	13.2653		0.700895	0.451876	0.995053		0.573333	0.651	1.041		0.0549303	0.0355106	0.0779487							21.788
850	859	1	16.21	ETVQPLPYEF		11.8407	18.7633	24.336		0.675041	0.824957	1.18156		0.619333	0.981333	1.27333		0.0353459	0.0430039	0.0617441				13.6853	15.7863	23.3393		3.17138	1.72885	2.92919		0.716333	0.826	1.22133		0.165929	0.0901499	0.15308							34.226
851	859	2	15.99	TVQPLPYEF		8.415	16.1957	23.1047		1.16476	2.03867	1.81447		0.366667	0.706333	1.007		0.0510327	0.0889119	0.0790759				9.146	12.822	19.8477		2.20803	0.685096	3.31037		0.398667	0.559	0.865333		0.095861	0.0301164	0.144569							33.735
860	877	3	10.17	FTEQKDWQNVKVEVSGSE		44.758	56.0923	59.5417		2.62359	1.95567	0.625027		6.24467	7.82633	8.30733		0.365902	0.272882	0.0873632				45.3137	53.1423	58.2463		3.52299	0.952225	2.39245		6.32233	7.41433	8.12633		0.491256	0.132926	0.333686							59.868
860	881	3	11.02	FTEQKDWQNVKVEVSGSEVDET		32.8807	41.0323	44.705		1.28898	2.03346	1.33821		5.73433	7.156	7.79667		0.224858	0.35456	0.233295				33.44	38.5807	43.461		3.52267	0.3843	1.27577		5.832	6.72867	7.57967		0.61418	0.067278	0.222226							45.344
860	889	6	16.98	FTEQKDWQNVKVEVSGSEVDETIRKLRTSL		14.4703	19.548	25.191		0.69262	0.970128	1.13942		3.533	4.773	6.15067		0.169328	0.236768	0.27806				16.071	18.8233	25.7607		2.1845	0.61288	2.40347		3.924	4.596	6.28967		0.533411	0.149439	0.586742							31.08
882	889	2	3.48	IRKLRTSL		0.541667	2.438	12.8727		0.33241	0.404442	1.31838		0.0283333	0.127667	0.673333		0.0173877	0.021362	0.0689662				0.354667	1.31567	13.146		0.160612	0.473224	1.35356		0.0186667	0.0686667	0.688		0.00832666	0.0245832	0.0705053							21.616
890	900	3	8.86	TRDRSLSEDSW		21.2967	24.5623	29.513		2.08693	1.95447	1.61391		1.67133	1.92767	2.31633		0.163638	0.153184	0.126429				23.4597	22.3983	28.5157		2.81021	0.956606	3.48997		1.84067	1.758	2.23833		0.220577	0.07494	0.273942							33.574
901	905	1	4.18	ADLVD		0.592333	0.593	0.500333		0.145885	0.111772	0.106171		0.0156667	0.0153333	0.013		0.00404145	0.00305505	0.00264575				0.3635	0.3155	0.383667		0.0898026	0.11243	0.116843		0.0095	0.008	0.01		0.00212132	0.00282843	0.003							0.43
903	918	3	5.02	LVDIMFGVSLDGLREV		3.25733	7.67	15.4263		0.858606	0.106127	1.65649		0.397333	0.936333	1.88333		0.104644	0.0133167	0.202559				3.963	8.18267	16.0243		0.851484	0.185052	2.20051		0.483667	0.999	1.95633		0.104083	0.0229129	0.268924							35.288
904	908	1	16.15	VDIMF		0.472667	1.103	1.05467		0.038553	0.572377	0.823018		0.012	0.029	0.0273333		0.001	0.015	0.0217332				1.013	0.704333	2.02267		0.521299	0.141352	0.141578		0.0263333	0.0183333	0.053		0.0136504	0.00351188	0.0034641							0.457
909	917	2	9.17	GVSLDGLRE		10.6277	13.369	21.3397		1.13404	1.06368	1.69668		0.648667	0.816333	1.30233		0.0692556	0.0647791	0.103365				11.923	12.2677	19.071		1.76055	1.04026	0.885121		0.727667	0.748667	1.164		0.107435	0.0637364	0.0538424							35.076
909	920	2	12.84	GVSLDGLREVVT		3.846	5.37433	9.66067		0.495053	1.63721	0.913213		0.335333	0.468667	0.842333		0.0432474	0.142606	0.0801332				3.98367	3.297	7.62133		1.32592	0.466906	2.48356		0.347333	0.287333	0.664667		0.115678	0.0407962	0.2168							21.925
909	930	4	18.68	GVSLDGLREVVTRVVYSRKTFL		1.07267	1.75233	3.85667		0.254296	0.453703	0.395108		0.187	0.305333	0.673		0.0446766	0.0790337	0.068942				1.36	1.31933	3.688		0.344208	0.369576	0.832353		0.237333	0.230333	0.643		0.0602107	0.0645316	0.145083							12.789
913	930	4	16.09	DGLREVVTRVVYSRKTFL		0.308667	0.395667	1.30533		0.169474	0.291105	0.632443		0.0433333	0.055	0.182		0.0237136	0.0405832	0.0880682				0.357333	0.885333	1.50433		0.199646	0.207317	0.140436		0.05	0.123667	0.21		0.028	0.0287286	0.0194679							7.774
916	930	3	8.53	REVVTRVVYSRKTFL		0.197667	0.284333	0.266		0.155217	0.219204	0.125032		0.0226667	0.0323333	0.03		0.017673	0.0244404	0.0138924				0.162	0.123	0.423667		0.114974	0.0502394	0.287975		0.0183333	0.014	0.048		0.0133167	0.00519615	0.0326037							2.188
918	930	3	8.83	VVTRVVYSRKTFL		0.197	0.191333	0.176		0.170165	0.191419	0.0193132		0.019	0.0183333	0.017		0.0165227	0.0179258	0.002				0.114	0.343667	0.170667		0.0374032	0.255001	0.105083		0.011	0.033	0.0163333		0.0034641	0.024	0.0102144							1.556
921	930	3	7.42	RVVYSRKTFL		0.284	0.268667	0.576		0.139528	0.0369369	0.361838		0.02	0.019	0.0403333		0.00984886	0.00264575	0.0253837				0.126333	0.199667	0.391		0.00493288	0.0845123	0.0287924		0.009	0.014	0.0273333		0	0.006	0.0023094							1.529
931	944	3	8.24	LEEKIGNAVKEAVA		1.242	1.22433	1.49733		0.332829	0.181475	0.53432		0.13	0.128	0.156667		0.0347707	0.0192873	0.0561456				1.146	0.914	1.25		0.438538	0.498281	0.297867		0.12	0.0956667	0.131		0.0459239	0.0522717	0.0310966							1.916
931	946	2	11.61	LEEKIGNAVKEAVAAT		1.496	1.50333	1.69133		0.103184	0.126259	0.589557		0.182333	0.183667	0.206333		0.0126623	0.015308	0.0719884				1.715	1.25767	1.64267		0.215446	0.32659	0.07292		0.209333	0.153667	0.200333		0.0263122	0.0400666	0.00862168							2.884
931	955	4	16.91	LEEKIGNAVKEAVAATYKFDPNTQL		3.59033	5.88033	8.69733		0.40022	0.51566	0.349544		0.688667	1.128	1.66833		0.0763959	0.0991817	0.0674117				3.80467	5.13267	7.823		0.797271	0.21159	0.976072		0.730333	0.984667	1.50067		0.152952	0.0405257	0.187009							14.706
933	946	2	8.88	EKIGNAVKEAVAAT		1.43933	1.511	1.92033		0.26781	0.363798	0.14405		0.150667	0.158	0.201333		0.0283608	0.0380395	0.0150111				1.42767	0.947667	1.55833		1.2527	0.697883	0.545866		0.149667	0.099	0.163		0.130936	0.072808	0.0569298							3.27
947	955	2	10.61	YKFDPNTQL		12.1317	22.1207	26.7327		2.75437	0.771257	1.63964		0.634667	1.15733	1.39867		0.143685	0.0399541	0.0860078				11.3867	19.825	24.7653		2.62832	0.967048	2.87215		0.595333	1.03733	1.29567		0.137438	0.0505404	0.149874							40.41
956	964	2	7.02	IAEDAPDRL		27.7453	32.4357	42.0827		0.23668	1.81943	2.10003		1.45167	1.69667	2.20167		0.0119304	0.0952593	0.109441				25.798	30.024	40.906		1.62788	1.34196	3.78208		1.34967	1.57067	2.14033		0.0851724	0.0702163	0.197571							50.215
956	966	2	11.79	IAEDAPDRLFE		10.1637	19.0147	29.0227		0.665046	2.10231	1.04428		0.709	1.32633	2.02467		0.0461303	0.146923	0.0731049				11.717	16.0937	28.3087		1.85395	1.45771	3.42179		0.817333	1.12267	1.97467		0.129245	0.101535	0.238689							35.585
965	972	2	10.76	FEVVRTDL		0.645	0.936333	5.68		0.477564	0.117738	1.11457		0.0336667	0.049	0.297333		0.0249466	0.006245	0.0583124				0.513333	0.342667	5.54067		0.112491	0.23152	1.34952		0.027	0.018	0.29		0.00556776	0.0121244	0.0705053							24.631
965	982	2	16.72	FEVVRTDLGLSYPDDSEL		9.24333	12.4683	22.129		0.853736	0.493028	1.21772		1.209	1.631	2.89467		0.111732	0.0648383	0.1594				9.81167	12.2787	23.682		0.263139	0.324925	1.08408		1.28333	1.606	3.09767		0.0343123	0.0429302	0.141585							31.457
967	982	2	13.88	VVRTDLGLSYPDDSEL		10.7893	15.0383	25.0403		0.557962	0.709719	1.4361		1.22333	1.70467	2.83833		0.0633193	0.0807857	0.163022				12.2077	14.0133	26.4363		1.23678	0.555214	2.49585		1.38367	1.58867	2.997		0.14003	0.0626924	0.282961							33.464
973	982	1	11.96	GLSYPDDSEL		17.3597	20.314	26.1613		1.67001	1.94713	1.39575		1.05967	1.24	1.597		0.102163	0.119176	0.0856096				17.5023	15.6343	22.8717		2.92956	1.32404	3.6406		1.06833	0.954333	1.396		0.178355	0.080699	0.222209							32.365
983	1003	4	8.35	GRFLVHRVSKSHTAWATVDRL		0.364333	0.373	0.249667		0.246435	0.304744	0.105661		0.06	0.062	0.0413333		0.0407308	0.0504083	0.0173877				0.240667	0.145333	0.712333		0.0366788	0.0805005	0.551311		0.04	0.024	0.118		0.006245	0.013	0.0916897							0.313
986	997	3	2.4	LVHRVSKSHTAW		0.206	0.0873333	0.202		0.122756	0.00750555	0.0866949		0.018	0.00766667	0.0176667		0.0108167	0.00057735	0.00750555				0.631667	0.133667	0.0986667		0.431479	0.0496521	0.0288848		0.0553333	0.0116667	0.00833333		0.037581	0.0046188	0.0023094							0.101
986	1003	3	7.31	LVHRVSKSHTAWATVDRL		0.274	0.313667	0.326667		0.0422966	0.199385	0.0888275		0.0383333	0.0436667	0.0456667		0.0061101	0.0279702	0.0122202				0.413333	0.327333	0.482667		0.223914	0.120981	0.0488501		0.0573333	0.0456667	0.0673333		0.0310859	0.0167432	0.00665833							0.486
986	1008	5	11.67	LVHRVSKSHTAWATVDRLARQAL		0.612333	0.668333	0.644667		0.27532	0.0328684	0.150241		0.112	0.122333	0.118		0.0505866	0.00602771	0.0278388				0.486333	0.460333	0.669667		0.325104	0.199101	0.270082		0.089	0.0843333	0.122667		0.0597746	0.0367469	0.0498029							0.638
1004	1010	2	5.45	ARQALRL		0.4	0.604	0.46		0.302544	0.474931	0.233345		0.0173333	0.0263333	0.02		0.0135769	0.0206478	0.00989949				0.256	0.259	0.249		0.0281603	0.0151327	0.0407308		0.0113333	0.0113333	0.011		0.0011547	0.00057735	0.002							0.257
1011	1025	3	5.69	ALRREERTRQVYEQL		5.75967	11.1737	19.6397		0.906959	0.912419	1.78341		0.653	1.26667	2.22633		0.10243	0.103273	0.201956				6.42433	10.6127	20.4027		1.49186	0.736816	2.00204		0.728333	1.203	2.313		0.169143	0.0838093	0.226872							41.215
1013	1025	2	5.34	RREERTRQVYEQL		5.959	11.575	21.2827		1.03845	0.483426	2.30952		0.571333	1.11033	2.04133		0.099631	0.0463609	0.221435				5.99467	10.8143	21.681		1.07559	0.671042	2.13162		0.575	1.03733	2.07933		0.103058	0.0640026	0.204598							45.755
1026	1039	3	4.78	LSGEKPSSESEKAF		14.5907	22.9047	35.492		0.224063	2.55132	2.11832		1.39933	2.197	3.40433		0.0215484	0.244841	0.202804				14.817	18.8217	33.8127		0.297973	1.38287	3.1205		1.42133	1.80533	3.24333		0.0287112	0.132644	0.298982							44.05
1026	1040	3	10.63	LSGEKPSSESEKAFF		6.35767	11.013	21.982		0.441549	1.36239	2.06711		0.665667	1.15233	2.3		0.0462313	0.142837	0.216211				6.93067	8.94967	20.869		1.45029	0.714193	3.68749		0.725333	0.936333	2.184		0.152231	0.0745676	0.385755							34.799
1041	1046	1	8.47	DSVFSA		0.416	0.466333	4.15333		0.0410731	0.0733644	1.10857		0.0143333	0.016	0.145		0.00152753	0.00264575	0.0389358				0.445667	0.874	4.76267		0.0552298	0.564618	0.867077		0.0153333	0.0306667	0.166		0.00208167	0.0195533	0.0305123							11.098
1045	1055	2	9.79	SAVSVVSEANY		8.524	15.1197	18.3243		2.04526	0.364574	1.31338		0.669	1.18667	1.438		0.160502	0.0283784	0.102806				7.97967	13.1063	17.0047		1.82485	0.696328	1.69567		0.626	1.02867	1.33433		0.143	0.0548847	0.133167							27.204
1047	1055	1	8.17	VSVVSEANY		23.5677	32.1703	47.8793		0.475504	1.48356	2.78583		1.43867	1.96367	2.92233		0.0295014	0.0906661	0.170016				24.5383	32.3027	49.4817		1.41705	1.20723	3.93982		1.49767	1.97167	3.02033		0.0865583	0.0738196	0.24072							60.176
1050	1055	1	4.31	VSEANY		34.167	38.76	57.1877		1.51164	1.59714	4.60398		1.19167	1.352	1.995		0.0527004	0.0555698	0.160726				36.4607	36.887	56.885		0.709635	1.51617	5.04812		1.27167	1.28667	1.98433		0.0249466	0.0530031	0.175984							62.8
1060	1067	2	17.87	WDFPSAGL		5.32733	8.62833	14.9277		1.05223	3.52729	1.93671		0.232333	0.376333	0.651		0.0459384	0.154047	0.084				5.637	4.92733	11.225		2.14875	2.05593	3.51904		0.246	0.215	0.489333		0.0939521	0.0895991	0.153122							25.403
1068	1074	1	7.4	FGVPPEE		15.1743	22.4863	28.37		3.61946	1.38392	0.933014		0.397	0.588667	0.742333		0.0943981	0.0362537	0.0245017				16.823	19.585	29.0217		1.75593	1.57206	0.527128		0.44	0.512333	0.759333		0.0460326	0.041501	0.0137961							40.784
1068	1077	1	11.14	FGVPPEEMQA		17.9737	27.1777	33.0243		0.531893	2.10889	1.00089		0.940333	1.422	1.72767		0.0280238	0.110585	0.0522909				18.504	23.3503	30.0127		2.69485	1.66726	4.10459		0.968333	1.22167	1.57033		0.140998	0.0875233	0.214346							47.353
1076	1084	2	1.5	QAYVRKTHL		0.288667	1.75933	6.92833		0.0699452	0.529126	1.60333		0.0176667	0.107333	0.423		0.00416333	0.0321455	0.0975244				0.614	1.21367	6.60867		0.55825	0.138637	1.21855		0.037	0.074	0.403333		0.0340735	0.008544	0.0745743							23.469
1076	1086	2	6.7	QAYVRKTHLAF		0.652667	1.50433	5.72633		0.428596	0.64631	1.27931		0.051	0.118	0.449667		0.0336006	0.0506853	0.100406				0.221667	0.929333	6.01067		0.193454	0.444182	0.948063		0.0173333	0.0726667	0.471667		0.015308	0.035019	0.0743124							16.603
1078	1086	2	6.17	YVRKTHLAF		0.538333	1.73233	5.48367		0.105311	0.192347	0.766507		0.0326667	0.105333	0.335		0.00665833	0.0115902	0.047				0.517667	1.15667	5.117		0.0821056	0.297041	0.753194		0.0316667	0.0706667	0.312333		0.0051316	0.0181751	0.0456545							13.824
1085	1094	2	14.39	AFVGKMWPVE		13.45	16.638	17.474		1.32499	0.948938	1.29814		0.821	1.01567	1.06667		0.0807279	0.058046	0.0795131				15.8087	16.5213	17.0597		0.28564	2.02239	1.30982		0.965	1.00867	1.04133		0.0175784	0.123427	0.0800895							25.898
1085	1102	4	12.42	AFVGKMWPVETQKKILEA		4.335	6.204	6.62133		0.365628	1.14619	0.513147		0.567	0.811333	0.866		0.047571	0.150054	0.0671789				5.44033	4.98367	6.29533		0.955238	1.05605	1.83508		0.711333	0.652	0.823667		0.125125	0.138391	0.240201							11.81
1087	1102	4	10.25	VGKMWPVETQKKILEA		5.40733	7.49133	7.539		0.351676	1.14433	0.592134		0.613	0.849333	0.854333		0.0396106	0.130082	0.0672483				5.64467	5.91933	7.11767		1.11513	0.859903	1.56093		0.639667	0.671	0.807		0.126477	0.0971391	0.176771							9.931
1095	1102	2	1.62	TQKKILEA		0.967667	0.802333	0.843		0.110573	0.228088	0.128736		0.0503333	0.042	0.0443333		0.00568624	0.0121244	0.00702377				0.331667	0.248	0.381		0.117547	0.0858429	0.205161		0.017	0.013	0.02		0.00608276	0.00458258	0.010583							1.096
1103	1119	3	12.44	AVRVTVRGLNASLPASL		13.8443	20.5547	23.5533		0.394513	2.49781	1.03191		1.69	2.50933	2.87533		0.0482183	0.304736	0.12616				13.8443	15.9343	19.115		2.40814	1.72978	2.08115		1.69	1.94533	2.33333		0.294138	0.211074	0.25428							34.069
1112	1134	5	7.99	NASLPASLVDVYATVFAALPTKA		7.407	8.89633	11.236		1.02106	2.24226	0.391737		1.2275	1.474	1.862		0.168999	0.371164	0.0650538				8.48833	7.44133	10.582		1.65163	0.269912	2.24835		1.40633	1.233	1.75333		0.273778	0.0450333	0.372441							16.908
1120	1127	1	15.87	VDVYATVF		0.473	0.347667	0.308333		0.381319	0.269548	0.269164		0.0246667	0.018	0.016		0.020306	0.0141774	0.0138564				0.342667	1.172	0.206		0.302811	0.99719	0.0751066		0.0176667	0.0613333	0.0106667		0.015885	0.0520801	0.00404145							0.733
1128	1141	2	13.74	AALPTKAPVSPPFL		12.578	15.0947	20.3387		0.726696	1.38287	1.0012		0.877333	1.05333	1.41867		0.0505008	0.0963449	0.0700095				13.1277	13.0073	18.9637		1.40544	1.17495	2.75546		0.915667	0.907333	1.32267		0.0981088	0.08177	0.191996							33.791
1128	1143	2	13.79	AALPTKAPVSPPFLYG		9.64133	11.505	19.72		0.221904	1.78595	0.853862		0.841	1.00333	1.71967		0.0194679	0.155796	0.0745676				9.62167	10.2947	19.2655		2.1613	0.835508	3.37219		0.839333	0.897667	1.68		0.188527	0.0725006	0.294156							33.846
1142	1152	2	11.25	YGLEREEYSSL		0.538	1.28133	5.19333		0.220154	0.167022	0.868974		0.042	0.100333	0.408		0.017088	0.0130512	0.0681982				0.302333	0.774	4.36167		0.212801	0.333555	0.934735		0.0236667	0.061	0.342333		0.0167432	0.026	0.0730776							11.624
1142	1153	2	15.12	YGLEREEYSSLL		0.212	0.740667	4.14733		0.0494267	0.126595	0.731307		0.0186667	0.0646667	0.361667		0.00404145	0.0110151	0.0639713				0.826	0.418	4.182		0.397397	0.231104	0.897608		0.072	0.0363333	0.364667		0.0345977	0.0204042	0.0782134							9.078
1145	1153	2	11.73	EREEYSSLL		10.946	19.6983	23.579		2.92772	0.489025	1.62454		0.668333	1.20233	1.439		0.178864	0.0301386	0.0990606				10.2467	17.1545	21.9283		2.00031	0.647003	2.39491		0.625333	1.047	1.33867		0.122402	0.039598	0.146292							33.844
1153	1163	3	12.69	LFDAKLPEFKE		0.609667	1.816	11.587		0.124396	0.119578	1.94856		0.0426667	0.126667	0.808		0.00873689	0.0085049	0.136044				0.634333	1.442	10.299		0.832116	0.806642	2.52713		0.0443333	0.100667	0.718667		0.0577437	0.056359	0.176591							23.934
1153	1167	3	18.32	LFDAKLPEFKEMVAF		0.184667	0.584	4.91333		0.145689	0.197464	0.859017		0.0193333	0.061	0.514		0.0153731	0.0207846	0.0897162				0.349667	0.683333	4.835		0.236316	0.464441	1.12927		0.0366667	0.0716667	0.506		0.0250067	0.048645	0.118199							12.01
1154	1161	2	15.21	FDAKLPEF		0.943333	2.538	17.7943		0.379874	0.778892	2.4633		0.0413333	0.110667	0.775667		0.0166233	0.0338428	0.107221				1.15233	2.07567	16.028		1.19946	0.714837	2.00707		0.05	0.0906667	0.698667		0.0521153	0.0312623	0.0875519							36.164
1154	1163	3	10.88	FDAKLPEFKE		0.708	1.78633	12.898		0.54305	0.58424	2.58162		0.043	0.109	0.787333		0.0330606	0.0353836	0.157507				0.92	1.37533	13.349		0.466473	0.813228	2.84352		0.0563333	0.0836667	0.814667		0.0280416	0.0499032	0.173679							27.441
1154	1167	3	17.38	FDAKLPEFKEMVAF		0.191	0.955	6.264		0.0887919	0.678041	1.32701		0.0183333	0.0916667	0.601		0.0083865	0.06481	0.127185				0.431333	0.726333	6.19533		0.34121	0.055003	1.03643		0.0416667	0.0696667	0.594333		0.0325935	0.00550757	0.0992891							13.72
1168	1175	2	3.74	WATRHELN		0.704333	0.702667	0.697667		0.261598	0.164834	0.230435		0.0366667	0.037	0.0363333		0.0135769	0.00866025	0.0119304				0.417667	0.371333	0.346		0.39143	0.0921973	0.11162		0.0216667	0.0193333	0.018		0.020232	0.0051316	0.00556776							1.005
1168	1177	3	8.03	WATRHELNIA		0.212333	0.151	0.131		0.082803	0.0468722	0.00984886		0.015	0.0106667	0.00933333		0.006245	0.00305505	0.00057735				0.436	0.259333	0.167		0.276917	0.0705006	0.0208806		0.0306667	0.018	0.0116667		0.0195533	0.00458258	0.00152753							0.325
1168	1191	4	16.39	WATRHELNIAVQTAVGKIPDATNL		5.242	7.87933	11.1963		0.99749	1.33594	0.532113		0.96	1.443	2.05033		0.182754	0.244514	0.0971614				5.76033	6.81267	10.2977		0.33634	0.584634	1.20047		1.055	1.24733	1.88567		0.061441	0.107221	0.219839							17.644
1176	1191	2	12.36	IAVQTAVGKIPDATNL		10.4697	15.3563	20.1553		0.349019	1.3208	0.394731		1.18667	1.74067	2.285		0.0397031	0.149674	0.0445309				11.052	12.9727	19.0057		1.43652	0.629017	2.19707		1.253	1.47067	2.15467		0.16289	0.0712905	0.248987							30.745
1177	1191	2	10.8	AVQTAVGKIPDATNL		13.4907	18.7333	24.1003		0.0958662	1.2433	1.06246		1.41133	1.96	2.522		0.0102144	0.130311	0.111476				13.6993	16.3533	22.7583		1.47118	0.808741	2.93319		1.43367	1.71133	2.38133		0.154069	0.0843465	0.307185							34.18
1178	1191	2	10.78	VQTAVGKIPDATNL		13.6097	19.3923	25.357		0.200779	1.36109	1.08735		1.30533	1.86	2.43233		0.0192959	0.130503	0.104146				14.2473	17.148	24.0957		1.36449	0.644388	4.08204		1.367	1.64467	2.31133		0.130908	0.0617441	0.391523							36.315
1181	1191	2	8.75	AVGKIPDATNL		19.221	27.664	35.118		0.789954	1.94359	1.13701		1.341	1.92967	2.44967		0.0548361	0.135692	0.0791349				20.5323	25.5137	35.918		2.70595	0.971592	1.89754		1.432	1.77967	2.50567		0.188947	0.0677151	0.132549							45.822
1192	1204	2	18.3	SDEDIEKQLEGML		19.962	33.8897	52.2407		2.67212	2.8994	2.46819		1.91467	3.25067	5.011		0.256293	0.278202	0.23654				19.5093	33.2947	51.7637		1.79758	2.42807	2.66294		1.87133	3.19367	4.965		0.172715	0.232674	0.255572							58.866
1192	1222	4	18.11	SDEDIEKQLEGMLPAHLRSPSPARFGWPPEA		12.4577	20.827	31.284		0.511183	0.516776	1.01018		2.60733	4.35867	6.547		0.106819	0.108039	0.211858				12.3363	19.154	30.2667		1.30441	1.25789	1.81717		2.58167	4.00867	6.33433		0.272713	0.263092	0.380158							42.033
1192	1225	4	17.87	SDEDIEKQLEGMLPAHLRSPSPARFGWPPEAVAD		12.8997	22.8257	31.9973		0.811109	0.583185	1.07023		3.037	5.374	7.53333		0.191162	0.137579	0.251806				12.8697	21.173	31.2223		1.59805	0.89114	2.23993		3.03	4.985	7.351		0.376267	0.209645	0.527836							41.61
1192	1226	4	17.76	SDEDIEKQLEGMLPAHLRSPSPARFGWPPEAVADN		12.2827	21.7737	30.5397		1.03902	0.596093	0.769555		2.999	5.31667	7.45667		0.253734	0.14548	0.188054				12.357	19.9813	29.434		1.67898	1.11874	2.36112		3.017	4.87867	7.18667		0.409737	0.272746	0.576223							40.836
1223	1229	2	8.43	VADNIRL		0.8275	1.906	3.2985		0.61589	1.13248	1.39512		0.036	0.083	0.144		0.0268701	0.0492747	0.0608112				1.46133	1.756	3.27967		1.17902	0.708908	0.886285		0.0636667	0.0766667	0.142667		0.0514231	0.0312623	0.038527
1230	1240	3	10.19	FIREAKDELAL		4.56167	10.6717	19.948		1.25845	0.291346	0.863817		0.358	0.837667	1.56567		0.0989596	0.0228108	0.0676486				3.756	10.1397	18.9927		0.745002	0.722825	2.03961		0.294667	0.795667	1.49067		0.0585007	0.0570993	0.160217							30.508
1230	1264	6	8.03	FIREAKDELALHGPDMVHNRIRVNGRSKPPRRAAF		7.335	11.27	14.6273		0.0474447	1.21814	0.822664		1.919	2.94833	3.82667		0.0122882	0.318359	0.215375				8.89933	9.96067	14.514		0.804074	0.763415	1.97254		2.328	2.606	3.797		0.210473	0.199677	0.515954							22.647
1239	1265	5	6.34	ALHGPDMVHNRIRVNGRSKPPRRAAFL		9.17167	10.468	10.6663		0.85617	1.67613	0.596051		1.75967	2.00833	2.04633		0.16415	0.321522	0.114334				11.0933	9.571	11.0803		1.7282	0.777157	1.93486		2.128	1.836	2.12567		0.331908	0.149503	0.371357							16.203
1261	1282	4	18.92	RAAFLFHEIFRKAIAFKKDISV		1.03233	1.22	2.91267		0.479882	0.647762	0.369346		0.180333	0.212667	0.507667		0.0833807	0.113192	0.0644541				0.658333	0.820333	3.018		0.514762	0.672579	0.552501		0.114667	0.143333	0.526333		0.0897905	0.11724	0.0964071							11.918
1265	1270	2	14.25	LFHEIF		10.94	12.3243	14.607		0.522104	2.54433	0.136195		0.381667	0.43	0.509333		0.01823	0.0887919	0.00472582				13.84	11.5037	11.9		3.45893	2.67768	1.31345		0.483	0.401	0.415333		0.120677	0.0932094	0.0457639							25.415
1265	1276	2	13.56	LFHEIFRKAIAF		17.9807	19.6977	19.8223		0.919277	1.44156	0.885238		1.568	1.71767	1.72833		0.0802932	0.125484	0.0772615				18.2227	19.603	20.1657		1.49601	0.855364	1.64057		1.58867	1.70967	1.75833		0.130542	0.0745274	0.142732							25.92
1265	1282	4	13.52	LFHEIFRKAIAFKKDISV		15.6513	20.2177	34.1733		1.20953	0.711275	1.7751		2.18367	2.82067	4.768		0.168654	0.0991077	0.247879				15.858	19.7563	33.0037		0.935648	0.905037	2.10689		2.21267	2.75633	4.60467		0.130845	0.126211	0.293575							42.63
1266	1276	3	11.4	FHEIFRKAIAF		6.34933	7.89867	8.374		0.431734	1.44674	0.701829		0.498333	0.619667	0.657333		0.0340783	0.113518	0.0553203				8.01133	5.89033	7.43433		2.12674	1.21706	1.85749		0.629	0.462	0.583333		0.167224	0.0956609	0.146118							16.256
1271	1282	3	5.19	RKAIAFKKDISV		3.041	6.706	23.0123		0.419425	0.37416	2.2749		0.265333	0.585	2.00667		0.0366924	0.03245	0.198596				2.888	5.579	21.57		1.12914	0.192242	3.92153		0.251667	0.486667	1.88067		0.0981903	0.0166533	0.342015							30.459
1276	1282	2	4.35	FKKDISV		0.926	5.68267	33.9417		0.448621	0.749868	4.10821		0.0403333	0.247667	1.48		0.0196044	0.0327159	0.179307				0.843667	3.71667	33.092		0.565007	0.844626	3.50217		0.0366667	0.162	1.443		0.0247049	0.0365103	0.152581							48.294
1277	1283	2	4.61	KKDISVL		0.760667	4.82	29.898		0.3668	0.523217	4.44931		0.0333333	0.21	1.30333		0.0159478	0.0229129	0.193975				0.327333	3.12233	26.5367		0.149654	0.966008	3.30304		0.0143333	0.136333	1.157		0.00665833	0.0420991	0.143816							52.343
1277	1285	2	11.58	KKDISVLQF		0.213	2.942	20.1323		0.0679779	0.298417	2.96088		0.0126667	0.179667	1.229		0.00416333	0.01861	0.181075				0.313	2.428	19.149		0.167365	0.336555	2.96101		0.0193333	0.148333	1.169		0.0102144	0.020502	0.180842							40.67
1284	1288	1	10	QFNQF		0.53	0.732	1.18933		0.21045	0.0961613	0.391681		0.014	0.0193333	0.0313333		0.00519615	0.00288675	0.0100167				0.552	0.902	1.50967		0.387334	0.392809	0.834686		0.0143333	0.0236667	0.0393333		0.010116	0.0105987	0.0221886							9.674
1289	1293	1	13.48	FTDIL		0.618667	0.835	0.532		0.319397	0.614583	0.145331		0.0163333	0.0216667	0.014		0.00862168	0.0159478	0.00360555				0.815667	0.861	0.707667		0.452886	0.343943	0.4632		0.0216667	0.0226667	0.0186667		0.0117189	0.00896289	0.0124231							0.428
1294	1301	2	5.64	KQSFDPQC		7.882	21.7927	38.65		2.71844	1.90367	1.72789		0.343667	0.95	1.685		0.118128	0.0826559	0.0756042				7.19767	21.7293	37.85		1.60585	0.670709	3.69967		0.313667	0.947333	1.65033		0.0697878	0.0292973	0.161277							42.632
1294	1307	3	8.6	KQSFDPQCRRFIAE		5.80267	11.0227	13.0247		0.144473	0.840062	0.693984		0.556667	1.05733	1.24933		0.0138684	0.080314	0.0666058				7.128	9.698	13.6963		1.927	0.448388	2.59179		0.684	0.930333	1.31367		0.184643	0.0430968	0.249079							21.698
1319	1326	2	3.15	YVRVADTE		37.8663	48.1873	58.95		4.0106	1.52639	2.88212		1.98133	2.521	3.08433		0.209782	0.0797308	0.150763				37.725	47.884	56.8493		3.10845	0.823255	3.28407		1.974	2.50533	2.97433		0.162595	0.0430039	0.172036							65.908
1319	1338	3	12.4	YVRVADTEAVAPLFEGEGKD		11.5913	18.1297	26.5537		0.367979	1.9234	1.31212		1.718	2.68767	3.93633		0.0545619	0.285013	0.194701				9.31633	16.817	28.596		1.53103	1.36233	3.63904		1.381	2.493	4.239		0.227026	0.201633	0.539901							44.33
1319	1342	4	16.9	YVRVADTEAVAPLFEGEGKDILKL		15.6967	23.6343	32.526		0.421189	2.17072	1.53999		2.87467	4.328	5.956		0.0770541	0.397657	0.28198				16.2253	20.35	30.6553		2.29491	1.19561	3.78169		2.971	3.72667	5.61333		0.420337	0.218882	0.692316							46.034
1320	1326	1	0.37	VRVADTE		33.104	47.5583	57.4287		5.82556	2.25305	1.3276		1.44333	2.07367	2.504		0.254166	0.0986222	0.0582838				31.904	47.312	57.695		5.98608	4.11593	3.04628		1.391	2.06267	2.51567		0.26126	0.179023	0.132515							64.113
1320	1342	4	16.62	VRVADTEAVAPLFEGEGKDILKL		15.6253	23.85	32.2737		0.316508	2.1509	1.52382		2.72533	4.15967	5.62833		0.0552479	0.37516	0.266102				15.951	20.3377	30.392		2.45006	0.82203	3.82633		2.78167	3.547	5.30033		0.427057	0.143279	0.667361							44.906
1327	1342	3	16.43	AVAPLFEGEGKDILKL		11.5113	17.7443	25.3657		0.219787	2.32608	1.20184		1.305	2.01167	2.87533		0.0247588	0.263811	0.136313				12.844	15.4313	24.6927		2.41095	1.40603	3.42323		1.456	1.74933	2.79933		0.273183	0.159177	0.388232							35.849
1328	1342	2	15.8	VAPLFEGEGKDILKL		10.685	17.17	23.1573		1.022	1.96363	0.581962		1.118	1.797	2.423		0.106715	0.205395	0.0612617				13.0675	13.2495	21.1293		2.11637	2.77539	3.99141		1.3675	1.3865	2.21067		0.221324	0.290621	0.417773							31.694
1343	1359	2	5.51	VAVDPAARASDPEPNNC		34.8523	42.3477	44.8273		1.11934	1.64633	1.25845		3.647	4.431	4.691		0.116773	0.172363	0.131533				36.9347	39.8483	43.9987		2.81757	1.40419	2.71787		3.86467	4.16967	4.60433		0.295009	0.147256	0.2843							47.89
1364	1371	2	6.63	QAFLDDKT		15.892	22.3983	22.8353		1.82118	1.72968	1.19301		0.831333	1.172	1.195		0.095296	0.0902663	0.062554				15.3107	24.4593	22.9157		1.87671	0.948212	0.905704		0.801	1.28	1.19867		0.098	0.0495681	0.047585							24.513
1366	1371	1	4.16	FLDDKT		24.314	34.0827	34.9037		1.76558	0.357241	1.99961		0.848	1.189	1.21767		0.0619435	0.01249	0.0698737				22.656	33.0943	33.105		4.23698	1.42013	2.29444		0.790333	1.15433	1.15433		0.147886	0.0496421	0.0800396							33.564
1367	1371	1	4.28	LDDKT		27.2587	38.528	39.186		1.90726	1.26523	1.55345		0.713333	1.008	1.025		0.0497024	0.0330606	0.0402865				28.9157	41.7883	41.4333		2.22989	5.26066	1.43449		0.756333	1.093	1.084		0.0579339	0.137808	0.0373631							36.668
[truncated: 9 more columns]
