# Supplementary material for: Structural insights into an atypical secretory pathway kinase crucial for Toxoplasma gondii invasion
Source: Nat Commun. 2021 Jun 18;12:3788. doi: 10.1038/s41467-021-24083-y (PMC8213820; doi:10.1038/s41467-021-24083-y)
Supplement: Supplementary file 15 — Source Data File [file 41467_2021_24083_MOESM15_ESM.xlsx]

## Sheet: Fig.1c
Solubility of RON13 in ASP3-iKD/RON13-3Ty parasites ± Atc (raw blots)
	- Atc
	+ Atc

## Sheet: Fig.2d-e
RON13-BLA secretion into host cells.
	Uninfected host cells			RH			Toxofilin-BLA			RON13-BLA
	Test 1	Test 2	Test 3	Test 1	Test 2	Test 3	Test 1	Test 2	Test 3	Test 1	Test 2	Test 3
% of host cells fluorescein+ (at 550nm)	92	95.5	94.9	95.1	96.2	95.5	76.1	81.2	79	92.6	96.3	92.4
% of host cells coumarin+ (at 450nm)	0.5	1.61	1.65	0.39	0.94	1.29	12.7	13	13	0.83	1.26	1.73

## Sheet: Fig.3c
	RON13 auto-phosphorylation tested by radiography (count)
	Results are presented as percentage compared to the RON13-WT (Mn2+) condition
								RON13 autophosphorylation autoradiogram
	RAW VALUES	Test 1	Test 2	Test 3	Test 4	Test 5
	RON13-WT + Mg2+	2.81299e+06	2.62321e+06	1.95702e+06
	RON13-WT + Ca2+	375608	524253	330225
	RON13-WT + Mn2+	2.76482e+06	2.47878e+06	1.787e+06	2.56829e+06	1.0385e+07
	RON13-KD + Mn2+	138534	248478	115834
	RON13-WT + Staurosporine			2.08725e+06	2.2806e+06	1.03839e+07
	RON13-WT + EDTA	176879	215767	88598.9
	NORMALIZED VALUES	Test 1	Test 2	Test 3	Test 4	Test 5
	RON13-WT + Mg2+	101.742	105.827	109.514
	RON13-WT + Ca2+	13.5853	21.1496	18.4793
	RON13-WT + Mn2+	100	100	100	100	100
	RON13-KD + Mn2+	5.01059	10.0242	6.48201
	RON13-WT + Staurosporine			127.622	88.7984	99.9897
	RON13-WT + EDTA	6.3975	8.70457	4.95797

## Sheet: Fig.3d
	Figure 3d
	ATP hydrolysis experiment (in %)								RON13 ATPase activity (autoradiogram)
		Test 1	Test 2	Test 3	Test 4	Test 5
	RON13-WT + Mg2+	77.9702	76.748	75.4445
	RON13-WT + Ca2+	1.4525	1.16913	1.32469
	RON13-WT + Mn2+	17.5977	15.4225	14.6297
	RON13-KD + Mn2+	0.325352	0.886947	0.46549
	RON13-WT + Staurosporine			14.3706	16.0602	13.69
	RON13-WT + EDTA	0.733563	0.588733	0.958068

## Sheet: Fig.5b
Lytic plaque area (A.U).
	RH		RON13-KD		RON13-KD/ron13wt		RON13-KD/ron13dk
	No Atc	+ATc	No Atc	+ATc	No Atc	+ATc	No Atc	+ATc
Test 1	5700	4708	924	1329	3938	5316	3386	2971
	6630	5078	945	654	4390	3324	2530	2452
	4981	5725	660	1181	3105	4446	3403	2619
	5236	5306	692	592	5010	4218	3933	1964
	5115	4003	966	1434	8707	6669	3084	1469
	5028	3980	1031	363	5433	3549	3539	2654
	6433	3674	1263	567	4878	3876	2269	2874
	5624	5027	1332	1010	5006	6063	3481	1157
	5758	4880	1137	697	6189	5094	2983	1669
	5911	6671	842	685	4572	3573	2983	1934
Test 2	3038	5797	699	597	2487	5018	1806	2972
	2917	4111	748	1056	4973	4086	1715	1920
	4842	5433	780	795	3652	4247	1132	2839
	4945	5199	938	515	2656	4034	971	1328
	2600	4507	400	1057	2897	4741	1872	2285
	3631	4589	520	616	3052	3618	2137	993
	6134	4774	620	395	2865	2492	1918	2488
	4420	3766	528	448	3733	3017	1231	1864
	3584	4871	482	532	5430	3909	854	1233
	3739	5100	484	757	3109	3624	1854	728
Test 3	6056	4800	994	782	2825	3899	1476	994
	6022	3792	884	1040	1352	4690	1203	1262
	6540	3654	1278	382	3122	3474	1098	1138
	4074	4855	988	702	3932	3732	890	1297
	5217	2886	360	659	3340	2756	972	1618
	3679	3414	1001	664	5609	3531	2059	1196
	4790	3097	1018	699	3864	3106	1258	804
	4996	3841	814	718	2747	3819	2961	789
	4703	3453	737	685	4242	3631	1149	1520
	3210	3872	707	738	4865	2973	2014	1568

## Sheet: Fig.5c
Invasion test (raw count).
	RH			RON13-KD			RON13-KD/ron13wt			RON13-KD/ron13dk
	# Intracellular parasite	# Extracellular parasite	# Total parasite	# Intracellular parasite	# Extracellular parasite	# Total parasite	# Intracellular parasite	# Extracellular parasite	# Total parasite	# Intracellular parasite	# Extracellular parasite	# Total parasite
Test 1	86	21	107	29	77	106	93	19	112	32	72	104
	80	23	103	23	79	102	99	11	110	48	59	107
Test 2	97	11	108	20	84	104	87	19	106	59	46	105
	82	23	105	31	75	106	79	24	103	38	66	104
Test 3	81	23	104	15	86	101	73	40	113	53	48	101
	81	24	105	19	81	100	83	17	100	42	70	112

## Sheet: Fig.5e
Rhoptry secretion STAT6-P (raw count).
	RH		RON13-KD		RON13-KD/ron13wt		RON13-KD/ron13dk		ASP3-iKD		RON5-iKD		ARO-iKD
	STAT6-P+ nuclei	Total nuclei	STAT6-P+ nuclei	Total nuclei	STAT6-P+ nuclei	Total nuclei	STAT6-P+ nuclei	Total nuclei	STAT6-P+ nuclei	Total nuclei	STAT6-P+ nuclei	Total nuclei	STAT6-P+ nuclei	Total nuclei
Test 1	25	35	22	36	36	63	18	24	0	20	4	26	0	31
	17	36	28	52	22	39	39	45	0	29	3	14	0	28
	24	30	19	39	26	37	27	53	0	20	6	25	0	18
	37	57	25	31	22	50	25	30	0	27	6	12	1	22
	27	45	31	53	40	74	22	43	0	34	4	13	0	20
	10	10	31	40	32	51	13	28	0	34	5	15	0	59
	25	40	30	48	17	17	19	44	0	30	5	12	0	21
	16	29	22	33	22	29	33	46	0	17	6	12	0	31
	21	27	17	37	21	44	28	56	0	19	7	19	0	25
	22	42	26	39	29	33	19	35	0	24	12	18	0	26
Test 2	16	16	12	16	17	32	13	13	1	31	24	40	2	69
	14	14	14	26	13	14	13	14	0	35	27	47	1	38
	20	30	13	19	11	12	12	13	4	31	22	41	2	39
	15	19	13	22	13	19	15	16	2	41	19	61	1	56
	18	21	15	25	10	29	16	21	0	54	26	45	1	52
	23	32	13	15	20	32	14	16	0	75	21	47	2	57
	14	15	13	14	19	27	12	17	2	42	23	42	2	54
	17	23	16	21	15	19	18	24	1	42	24	40	0	51
	16	20	11	11	19	27	11	14	1	49	24	55	1	35
	15	30	11	16	17	32	13	16	1	30	29	50	1	70
Test 3	20	28	17	20	23	33	16	18	0	34	14	23	1	17
	14	35	21	26	19	24	20	22	0	22	13	23	0	25
	22	25	20	27	23	32	16	24	0	34	20	38	0	31
	15	23	25	39	22	32	15	19	1	36	20	40	1	24
	15	24	16	22	24	28	21	22	0	30	17	24	1	24
	18	21	20	26	19	27	21	26	0	23	18	35	0	15
	20	23	18	20	20	28	23	35	0	18	15	30	2	59
	16	19	18	25	20	24	16	18	0	24	17	30	1	30
	23	26	13	16	14	22	19	23	0	36	16	32	0	22
	15	23	17	27	12	14	15	18	2	20	9	30	0	21

## Sheet: Fig.5g
Rhoptry secretion e-vacuoles (raw count).
	RH		RON13-KD		RON13-KD/ron13wt		RON13-KD/ron13dk		ASP3-iKD		RON5-iKD		ARO-iKD
	# of parasites	# of e-vacuoles	# of parasites	# of e-vacuoles	# of parasites	# of e-vacuoles	# of parasites	# of e-vacuoles	# of parasites	# of e-vacuoles	# of parasites	# of e-vacuoles	# of parasites	# of e-vacuoles
Test 1	110	55	103	41	102	57	103	46	100	1	102	6	100	0
	114	40	107	53	110	60	104	63	101	0	102	11	100	0
Test 2	109	41	106	24	102	47	109	36	101	2	107	4	105	5
	102	37	102	30	104	52	101	30	100	3	101	2	100	6
Test 3	102	36	101	31	100	45	100	32	101	3	102	5	101	4
	105	34	102	34	100	42	102	37	100	5	103	3	100	3

## Sheet: Fig.5h
Microneme secretion assay (raw blots)
														exposure of the part of the gel where GRA1 signal is detected						full gel where CAT is still visible due to prior detection

## Sheet: Fig.5i
Relative host cell index measured by cell impedence.
	Uninfected						RON4-KO						RON13-KD
	Test 1		Test 2		Test 3		Test 1		Test 2		Test 3		Test 1		Test 2		Test 3
TIME	Replicate 1	Replicate 2	Replicate 1	Replicate 2	Replicate 1	Replicate 2	Replicate 1	Replicate 2	Replicate 1	Replicate 2	Replicate 1	Replicate 2	Replicate 1	Replicate 2	Replicate 1	Replicate 2	Replicate 1	Replicate 2
0	98	99	99	110	99	97	108	108	105	99	109	110	88	85	96	96	99	99
0.5	90	92	95	102	97	95	104	106	100	94	105	107	94	90	91	92	93	93
1	87	89	91	98	95	93	95	95	94	87	100	102	89	85	86	86	86	87
1.5	88	89	91	97	93	91	90	90	92	86	97	99	83	79	82	82	80	81
2	87	88	90	96	91	89	86	85	91	85	94	96	78	74	79	79	75	77
2.5	86	87	89	95	91	89	82	82	90	85	92	94	74	71	77	76	73	74
3	86	87	90	95	92	90	79	79	90	84	91	93	71	69	75	75	71	72
3.5	86	86	91	96	93	91	77	76	90	85	90	93	68	66	73	71	69	70
4	87	87	92	98	93	91	75	74	91	86	89	92	66	64	71	70	67	68
4.5	87	87	93	98	94	92	74	72	91	85	89	91	64	62	69	67	65	66
5	87	87	94	99	95	92	73	71	91	86	89	91	61	60	67	64	63	64
5.5	87	87	94	99	96	93	72	69	91	86	88	90	60	59	65	63	62	62
6	87	88	95	100	97	94	71	68	92	86	87	89	58	57	64	61	60	61
6.5	87	88	95	100	98	95	70	67	92	86	87	88	57	55	62	60	59	60
7	87	88	96	101	99	96	69	66	92	85	86	88	56	54	62	59	57	59
7.5	87	88	96	102	100	96	68	65	92	85	85	88	54	53	61	58	56	58
8	87	87	97	102	100	97	67	65	92	85	84	86	53	51	60	57	55	57
8.5	86	87	97	103	101	97	66	64	91	84	84	86	52	51	59	56	54	56
9	86	87	97	102	101	98	65	63	90	84	82	85	51	50	59	56	54	55
9.5	86	87	98	103	101	98	65	62	91	84	82	84	50	49	58	55	53	54
10	85	86	98	103	102	99	64	61	90	83	82	83	50	48	58	55	52	54
10.5	84	85	97	103	103	100	63	60	90	82	80	82	49	47	57	54	52	53
11	84	85	98	103	103	100	62	59	90	82	80	81	48	46	57	54	51	53
11.5	83	84	97	103	103	100	61	59	89	81	79	81	47	45	57	54	51	52
12	82	83	97	103	103	100	60	58	88	80	79	80	47	45	56	54	50	52
12.5	81	82	97	102	104	100	60	57	88	80	79	80	46	44	56	53	50	52
13	80	81	97	102	104	100	59	57	87	79	78	79	45	43	56	53	49	51
13.5	79	80	97	102	104	100	59	56	86	78	78	78	44	43	56	53	50	51
14	78	80	96	101	104	99	58	55	85	78	77	78	43	42	56	52	49	51
14.5	77	78	96	101	105	100	57	55	85	77	77	78	43	41	55	52	49	51
15	76	78	95	100	104	100	57	54	84	76	76	77	42	41	55	52	49	51
15.5	75	77	94	100	104	100	56	54	83	75	76	76	42	40	55	52	49	52
16	74	77	93	99	104	99	56	53	82	75	76	77	41	40	55	51	49	52
16.5	74	76	93	98	104	100	55	53	82	74	75	76	41	39	55	51	49	52
17	73	76	93	98	104	100	55	53	81	73	75	76	40	39	55	51	49	52
17.5	72	75	92	97	104	100	55	53	81	73	75	76	40	38	55	51	49	52
18	72	75	91	96	105	100	54	52	81	72	75	76	40	38	55	51	49	52
18.5	71	74	91	95	105	101	54	52	80	72	76	76	39	38	55	51	49	52
19	70	74	90	95	104	101	54	51	80	71	75	76	39	37	55	51	50	52
19.5	70	73	91	96	104	101	53	51	80	71	76	76	39	37	55	51	50	52
20	69	72	89	94	105	101	53	51	79	70	75	76	39	37	55	52	50	52
20.5	68	71	89	93	104	100	53	50	78	70	75	76	39	37	56	52	50	52
21	67	71	88	93	105	101	52	50	78	69	75	76	38	36	55	51	50	52
21.5	67	70	87	91	104	101	52	50	77	69	76	76	38	36	55	51	50	52
22	66	70	87	91	105	101	52	50	77	68	76	76	38	36	55	52	50	52
22.5	66	69	86	90	105	101	52	49	76	68	76	76	38	36	55	52	49	52
23	65	68	85	89	105	101	51	49	76	67	76	77	37	35	55	51	49	52
23.5	65	68	85	88	105	102	51	49	76	67	76	76	37	35	55	51	48	51
24	64	68	84	88	104	101	51	49	75	67	76	76	37	35	55	51	48	51
24.5	64	67	84	88	104	100	51	49	75	66	76	76	37	35	55	51	47	51
25	63	67	83	87	104	100	51	48	75	66	76	76	37	35	55	51	46	50
25.5	62	66	82	87	104	100	51	48	74	65	76	77	37	34	55	51	45	50
26	62	65	83	86	103	100	51	48	74	65	76	77	37	34	55	51	44	49
26.5	62	65	82	86	103	100	50	48	73	65	76	77	36	34	55	51	42	48
27	61	64	82	85	103	99	50	48	73	64	76	77	36	34	55	51	41	47
27.5	60	64	81	84	102	99	50	48	72	65	77	76	36	34	55	50	40	46
28	60	63	81	84	102	99	50	48	72	64	77	76	36	34	55	50	38	44
28.5	60	63	80	84	102	99	50	48	72	63	77	77	36	33	54	50	37	43
29	59	62	80	83	101	98	50	47	71	63	78	78	36	33	54	50	35	41
29.5	59	62	80	83	101	98	50	47	71	63	78	77	35	33	54	50	34	40
30	58	61	80	83	101	97	50	47	71	62	79	78	35	33	54	49	32	38
30.5	58	61	79	82	101	97	50	47	71	62	79	79	35	32	54	49	30	37
31	58	61	79	82	100	97	50	47	70	62	80	79	35	32	54	49	29	35
31.5	57	61	79	82	100	97	49	47	70	62	80	79	34	32	54	48	27	33
32	58	61	78	81	100	97	50	47	70	62	81	80	34	32	54	47	26	32
32.5	57	61	78	81	99	97	49	47	70	62	82	80	33	31	53	47	24	31
33	57	61	78	81	100	97	49	47	70	62	82	81	33	31	53	46	23	29
33.5	57	61	78	81	99	96	49	47	70	62	83	81	32	30	52	45	21	28
34	57	60	78	81	100	96	49	47	70	62	84	82	32	30	52	44	20	26
34.5	57	60	78	81	99	96	49	47	70	62	85	83	31	29	51	43	19	25
35	57	60	78	80	99	96	49	47	70	62	86	83	30	28	50	41	18	24
35.5	57	60	78	81	99	96	49	47	70	62	86	83	29	27	49	40	17	22
36	56	60	78	81	99	96	49	46	70	61	86	83	28	27	48	38	16	21
36.5	57	60	78	81	99	96	48	46	70	61	87	83	27	26	47	37	15	20
37	57	60	78	80	100	96	49	46	70	61	86	83	26	25	46	35	14	19
37.5	56	60	78	80	99	96	48	45	70	61	85	82	26	24	44	34	13	18
38	56	60	78	80	100	97	48	45	70	60	85	81	25	23	43	32	13	17
38.5	57	60	78	81	100	97	48	44	70	60	84	80	24	22	41	31	12	16
39	57	60	78	80	100	97	47	44	69	59	83	80	23	21	39	29	11	15
39.5	57	60	78	80	100	98	46	43	69	58	83	79	22	21	37	28	11	15
40	57	60	78	80	100	98	45	43	68	57	81	78	21	20	35	27	10	14
40.5	57	60	78	81	100	99	45	42	68	56	80	76	20	19	33	26	10	13
41	57	60	78	81	100	98	44	41	66	55	78	74	20	18	32	25	9	13
41.5	57	60	78	81	100	98	43	40	65	54	76	73	19	18	30	23	9	12
42	57	60	79	81	100	98	42	39	64	52	75	71	18	17	28	22	8	11
42.5	57	61	79	81	101	98	41	38	63	51	73	69	17	16	26	21	8	11
43	57	61	79	81	100	98	40	37	62	49	71	68	16	15	24	20	8	10
43.5	57	61	79	80	100	99	39	36	60	48	69	66	16	15	23	19	8	10
44	57	60	79	81	100	99	39	35	59	46	67	64	15	14	21	18	7	9
44.5	57	61	79	81	101	98	38	34	57	44	65	62	15	14	20	18	7	9
45	57	61	79	81	100	99	37	33	55	42	63	61	14	13	19	17	7	8
45.5	57	60	79	81	101	99	36	32	53	41	61	59	14	12	17	16	6	8
46	57	60	79	81	101	99	34	31	51	39	58	57	13	12	16	15	6	8
46.5	57	61	79	81	101	99	34	30	50	37	56	55	12	11	15	15	6	7
47	57	61	79	81	100	99	33	28	48	35	55	53	12	11	14	14	6	7
47.5	57	61	80	81	100	99	32	27	46	34	52	51	12	11	13	13	6	7
48	57	61	81	82	101	98	30	26	44	32	50	49	11	10	12	12	5	7
48.5	57	61	79	80	101	99	29	25	42	30	48	48	11	10	11	12	5	6
49	57	61	80	80	100	99	28	24	40	29	46	46	10	9	11	11	5	6
49.5	57	61	79	80	100	99	28	23	39	28	44	44	10	9	10	11	5	6
50	57	61	79	80	100	99	27	23	37	26	42	43	10	9	9	11	5	6
50.5	57	61	79	81	100	99	26	22	35	25	40	41	9	8	9	10	5	5
51	57	61	79	80	100	99	25	21	34	24	39	40	9	8	8	10	4	5
51.5	57	61	79	81	101	98	24	20	32	23	37	38	9	8	8	9	4	5
52	57	61	79	80	101	99	24	20	31	21	35	37	8	7	7	9	4	5
52.5	57	61	78	80	100	98	23	19	30	20	34	35	8	7	7	9	4	5
53	57	61	78	80	100	98	23	18	28	19	33	34	8	7	7	8	4	5
53.5	57	61	79	80	101	98	22	18	27	19	31	33	8	6	6	8	4	4
54	57	61	79	80	100	98	21	17	26	18	30	32	8	6	6	8	4	4
54.5	57	61	78	81	100	99	21	16	25	17	29	31	7	6	6	7	4	4
55	57	62	78	80	100	98	20	16	24	16	28	30	7	6	6	7	4	4
55.5	57	61	78	80	100	98	20	15	23	16	27	29	7	5	5	7	3	4
56	57	61	79	80	100	98	19	15	22	15	26	28	7	5	5	7	3	4
56.5	57	61	77	80	100	99	19	14	21	14	25	28	6	5	5	6	3	4
57	57	61	78	80	100	98	18	14	20	14	25	27	6	5	5	6	3	4
57.5	58	61	78	80	100	98	18	14	19	13	24	26	6	4	5	6	3	4
58	57	61	78	80	100	99	17	13	19	13	23	26	6	4	4	6	3	3
58.5	57	62	77	80	100	99	17	13	18	12	23	25	6	4	4	6	3	3
59	57	61	77	80	100	99	16	12	18	12	22	24	6	4	4	6	3	3
59.5	57	61	77	80	100	99	16	12	17	11	22	24	6	4	4	6	3	3
60	58	62	77	79	99	99	16	11	17	11	21	24	6	4	4	6	3	3
60.5	57	62	77	79	100	98	15	11	16	11	20	23	5	3	4	5	3	3
61	57	62	76	80	100	99	15	10	15	10	20	22	5	3	3	5	3	3
61.5	57	62	77	80	100	99	14	10	15	10	19	22	5	3	3	5	2	3
62	58	61	76	80	100	99	14	9	15	10	19	22	5	3	3	5	2	3
62.5	58	62	76	79	100	99	13	9	14	9	18	21	5	3	3	5	2	2
63	58	62	76	79	99	99	13	9	14	9	18	21	5	3	3	5	2	2
63.5	58	62	76	79	99	99	13	8	13	9	17	20	5	3	3	5	2	2
64	57	62	75	79	99	99	12	8	13	9	17	20	5	3	3	5	2	2
64.5	57	62	76	79	99	99	12	8	13	8	17	20	5	2	3	5	2	2
65	57	62	75	79	99	99	11	7	12	8	16	19	5	2	2	5	2	2
65.5	58	62	76	79	99	99	11	7	12	8	16	19	5	2	2	4	2	2
66	58	62	75	78	99	99	11	6	12	8	15	19	4	2	2	4	2	2
66.5	58	62	75	79	98	99	10	6	11	8	15	18	4	2	2	4	2	2

[truncated: 29 more sheets: Fig.5j, Fig.6c, Fig.7c, Fig.7d, Fig.8a, Fig.8b, Fig.8e, Fig.9b, Fig.9e, Fig.9f, Fig.9i, Fig.9j, Sup. Fig1c, Sup. Fig2a, Sup. Fig2b, Sup. Fig2e, Sup. Fig5a,b, Sup. Fig6a, Sup. Fig6c, Sup. Fig6d …]
